# Supplementary material for: A Next-Generation Sequencing Data Analysis Pipeline for Detecting Unknown Pathogens from Mixed Clinical Samples and Revealing Their Genetic Diversity
Source: PLoS One. 2016 Mar 17;11(3):e0151495. doi: 10.1371/journal.pone.0151495 (PMC4795770; doi:10.1371/journal.pone.0151495)
Supplement: S1 File — 364 BLASTN reports of quality viral contigs from 10 NGS experiments were summarized. The numbers of quality contigs from NGS 1 to 10 are from 7, 28, 19, 35, 48, 62, 50, 112, 2 and 1, respectively. (XLSX) [file pone.0151495.s002.xlsx]

## Sheet: NGS1
Contig ID	Consensus length	Total read count	Single reads	Reads in pairs	Average coverage	BLAST subject	Subject length	Subject definition	Range #1	E-value	Score	Identity	Gap	Strand	Query start	Query end	Subject start	Subject end
7	7423	2388829	2388829	0	26920.4	AJ849942.1	7427	Human echovirus 3 gene for polyprotein genomic RNA strain PicoBank/DM1/E3		0	7552	6313/7419 (85%)	24/7419 (0%)	Plus/Minus	1	7407	7416	10
55	333	4608	4608	0	450.973	KF268310.1	35690	Human adenovirus C strain human/USA/Pitts_00109/1992/2[P2H2F2]		3e-166	593	321/321 (100%)	0/321 (0%)	Plus/Plus	13	333	14275	14595
10	7330	1144316	1144316	0	13387.9	KJ659491.1	7350	Human parechovirus 1 strain BJ-37359 complete genome		0	12462	7132/7324 (97%)	0/7324 (0%)	Plus/Minus	7	7330	7331	8
9	7202	1407245	1407245	0	16802.7	FJ445137.1	7216	Human rhinovirus 52 isolate F10 complete genome		0	10676	6697/7155 (94%)	1/7155 (0%)	Plus/Minus	1	7155	7157	4
11	7015	639260	639260	0	7864.36	JN837693.1	7013	Human rhinovirus A strain HRV-A21_p1177_sR3307_2010 polyprotein		0	12133	6863/7009 (98%)	1/7009 (0%)	Plus/Minus	1	7008	7013	5
3	7013	2617769	2617769	0	32160.3	FJ445159.1	7116	Human rhinovirus 81 isolate F07 complete genome		0	11897	6823/7013 (97%)	1/7013 (0%)	Plus/Minus	1	7013	7077	66
700	220	57	57	0	21.4	FJ445159.1	7116	Human rhinovirus 81 isolate F07 complete genome		5e-78	300	200/219 (91%)	0/219 (0%)	Plus/Plus	1	219	1538	1756

## Sheet: NGS2
Contig ID	Consensus length	Total read count	Single reads	Reads in pairs	Average coverage	BLAST subject	Subject length	Subject definition	Range #1	E-value	Score	Identity	Gap	Strand	Query start	Query end	Subject start	Subject end	Range #2	E-value	Score	Identity	Gap	Strand	Query start	Query end	Subject start	Subject end
20	9386	1661	735	926	36.512	KF268133.1	35258	Human adenovirus B strain human/USA/UFL_Adv3a50/2007/3[P3H3F3]		0	17306	9381/9386 (99%)	0/9386 (0%)	Plus/Plus	1	9386	84	9469
22	10290	2533	1113	1420	48.063	KF268123.1	35256	Human adenovirus B strain human/USA/UFL_Adv3a51/2007/3[P3H3F3]		0	18997	10289/10290 (99%)	0/10290 (0%)	Plus/Minus	1	10290	26106	15817
21	8886	3280	1770	1510	82.287	JX423381.1	35262	Human adenovirus B strain human/USA/ak33_AdV3a/2003/3[P3H3F3]		0	16351	8876/8886 (99%)	3/8886 (0%)	Plus/Plus	1	8886	26274	35156
53	5143	1250	588	662	47.942	JX423381.1	35262	Human adenovirus B strain human/USA/ak33_AdV3a/2003/3[P3H3F3]		0	9339	5057/5057 (100%)	0/5057 (0%)	Plus/Minus	1	5057	15523	10467
2	6043	811098	544926	266172	34683	AM235750.1	7350	Human parechovirus 4 complete genome genomic RNA strain T75-4077		0	5744	5015/5964 (84%)	14/5964 (0%)	Plus/Minus	2	5959	6032	77
1	5576	189031	123867	65164	8670.71	JX826607.1	7153	Human parechovirus 3 strain BONN-2 complete genome		0	8879	5294/5536 (96%)	4/5536 (0%)	Plus/Minus	1	5534	5599	66
2659	315	284	202	82	158.962	JX826607.1	7153	Human parechovirus 3 strain BONN-2 complete genome		1e-145	525	300/308 (97%)	0/308 (0%)	Plus/Minus	4	311	3092	2785
1025	607	288	174	114	85.003	JX826607.1	7153	Human parechovirus 3 strain BONN-2 complete genome		5e-147	531	309/320 (97%)	0/320 (0%)	Plus/Minus	1	320	3096	2777
1044	505	1264	834	430	448.232	GQ183031.1	7306	Human parechovirus 3 isolate K12-94 complete genome		3e-128	468	301/325 (93%)	0/325 (0%)	Plus/Plus	181	505	6374	6698
216	509	597	327	270	175.096	GQ183029.1	7294	Human parechovirus 3 isolate 651689 complete genome		7e-95	357	234/255 (92%)	0/255 (0%)	Plus/Plus	253	507	4890	5144
8	751	9011	5609	3402	2883.86	AJ889918.1	7322	Human parechovirus 3 genomic RNA complete genome isolate Can82853-01		0	1288	733/751 (98%)	0/751 (0%)	Plus/Minus	1	751	898	148
9	982	4415	2989	1426	1022.62	AJ889918.1	7322	Human parechovirus 3 genomic RNA complete genome isolate Can82853-01		0	1072	610/625 (98%)	0/625 (0%)	Plus/Minus	1	625	740	116		1e-174	623	355/364 (98%)	0/364 (0%)	Plus/Plus	619	982	513	876
10	1742	140127	97475	42652	21328.5	AB759191.1	6531	Human parechovirus 3 gene for polyprotein (VP0 VP3 VP1 2A		0	1943	1509/1737 (87%)	2/1737 (0%)	Plus/Minus	6	1741	5210	3475
32	724	1718	1248	470	535.95	KC769584.1	7329	Human parechovirus 1 strain KVP6 polyprotein gene complete cds		3e-169	604	359/375 (96%)	0/375 (0%)	Plus/Plus	350	724	89	463		1e-159	573	336/349 (96%)	0/349 (0%)	Plus/Minus	1	349	463	115
17	485	547	179	368	151.755	GQ183023.1	7319	Human parechovirus 1 isolate K150-93 complete genome		0	686	403/419 (96%)	0/419 (0%)	Plus/Minus	39	457	643	225
1079	490	727	651	76	170.371	FM178558.1	7380	Human parechovirus 1 complete genome		9e-109	403	243/255 (95%)	1/255 (0%)	Plus/Minus	237	490	7375	7121
38	591	6011	3673	2338	1995.05	KJ659491.1	7350	Human parechovirus 1 strain BJ-37359 complete genome		8e-135	490	325/355 (92%)	0/355 (0%)	Plus/Minus	234	588	4868	4514
92	799	41277	32511	8766	11977.6	JX441355.1	7319	Human parechovirus 1 isolate SH401 complete genome		0	671	405/426 (95%)	0/426 (0%)	Plus/Plus	2	427	6573	6998
14	912	2377	1277	1100	518.462	GQ183025.1	7320	Human parechovirus 1 isolate K63-94 complete genome		0	1338	851/914 (93%)	2/914 (0%)	Plus/Plus	1	912	187	1100
15	1248	14320	8138	6182	2625.53	GQ183024.1	7320	Human parechovirus 1 isolate K54-94 complete genome		0	1873	1170/1248 (94%)	0/1248 (0%)	Plus/Plus	1	1248	118	1365
3	1712	32222	20928	11294	4680.38	GQ183023.1	7319	Human parechovirus 1 isolate K150-93 complete genome		0	2152	1530/1712 (89%)	2/1712 (0%)	Plus/Minus	2	1712	3391	1681
4	2064	107355	72543	34812	13580.7	GQ183022.1	7320	Human parechovirus 1 isolate K129-93 complete genome		0	2588	1843/2064 (89%)	0/2064 (0%)	Plus/Minus	1	2064	3866	1803
12	795	12883	8895	3988	4208.4	GQ183022.1	7320	Human parechovirus 1 isolate K129-93 complete genome		0	900	613/676 (91%)	0/676 (0%)	Plus/Minus	120	795	3799	3124
13	363	521	383	138	236.554	GQ183022.1	7320	Human parechovirus 1 isolate K129-93 complete genome		1e-126	462	320/355 (90%)	0/355 (0%)	Plus/Minus	9	363	3847	3493
11	1619	98478	70188	28290	16238.3	JX575746.1	7348	Human parechovirus 1 isolate CAU10-NN complete genome		0	1934	1428/1618 (88%)	2/1618 (0%)	Plus/Minus	1	1617	5180	3564
6	1944	123476	78458	45018	15458.1	JX575746.1	7348	Human parechovirus 1 isolate CAU10-NN complete genome		0	2278	1674/1894 (88%)	1/1894 (0%)	Plus/Plus	5	1897	5455	7348		5e-17	100	63/67 (94%)	1/67 (1%)	Plus/Minus	1879	1944	7276	7210
5	1122	11917	9837	2080	2593.55	GQ183035.1	7310	Human parechovirus 1 isolate 452568 complete genome		0	1201	965/1122 (86%)	1/1122 (0%)	Plus/Plus	1	1122	5455	6575
7	1520	47229	31131	16098	7951.53	FM178558.1	7380	Human parechovirus 1 complete genome		0	2104	1393/1520 (92%)	0/1520 (0%)	Plus/Plus	1	1520	793	2312

## Sheet: NGS3
Contig ID	Consensus length	Total read count	Single reads	Reads in pairs	Average coverage	BLAST subject	Subject length	Subject definition	Range #1	E-value	Score	Identity	Gap	Strand	Query start	Query end	Subject start	Subject end	Range #2	E-value	Score	Identity	Gap	Strand	Query start	Query end	Subject start	Subject end
652	1289	147	91	56	20.322	GU565082.1	1074	Rotavirus A strain RVA/Vaccine/USA/RotaTeq-WI78-8/1992/G3P7[5]		0	1914	1040/1042 (99%)	0/1042 (0%)	Plus/Plus	245	1286	1	1042		3e-122	449	247/249 (99%)	0/249 (0%)	Plus/Minus	1	249	332	84
846	1310	178	98	80	26.727	GU565047.1	1578	Rotavirus A strain RVA/Vaccine/USA/RotaTeq-WI79-4/1992/G6P1A[8]		0	2368	1304/1313 (99%)	8/1313 (1%)	Plus/Minus	1	1305	1448	136
1	7383	145951	98775	47176	4965.07	FM242866.1	7296	Human parechovirus type 1 PicoBank/HPeV1/a virus p123 gene for		0	10545	6681/7166 (93%)	3/7166 (0%)	Plus/Minus	2	7166	7231	68		3e-104	392	222/227 (98%)	0/227 (0%)	Plus/Plus	7157	7383	126	352
3	6746	281081	187139	93942	10565.7	GQ183025.1	7320	Human parechovirus 1 isolate K63-94 complete genome		0	8082	5873/6619 (89%)	10/6619 (0%)	Plus/Plus	1	6614	559	7172
27	676	4719	3427	1292	1510.78	GQ183022.1	7320	Human parechovirus 1 isolate K129-93 complete genome		0	961	624/676 (92%)	0/676 (0%)	Plus/Minus	1	676	1141	466
4	417	1288	1130	158	595.755	FM178558.1	7380	Human parechovirus 1 complete genome		5e-160	573	376/409 (92%)	0/409 (0%)	Plus/Minus	1	409	510	102
7	5525	235385	156525	78860	10404	JN837693.1	7013	Human rhinovirus A strain HRV-A21_p1177_sR3307_2010 polyprotein		0	9084	5133/5240 (98%)	0/5240 (0%)	Plus/Plus	286	5525	6	5245		6e-100	377	214/219 (98%)	0/219 (0%)	Plus/Minus	1	219	223	5
9	2761	112555	82135	30420	10766	JN837693.1	7013	Human rhinovirus A strain HRV-A21_p1177_sR3307_2010 polyprotein		0	3544	2024/2076 (97%)	1/2076 (0%)	Plus/Minus	111	2186	7013	4939		0	996	569/584 (97%)	0/584 (0%)	Plus/Plus	2178	2761	4765	5348
2	6846	540696	382540	158156	20206.8	FJ445140.1	7136	Human rhinovirus 56 strain ATCC VR-1166 complete genome		0	8709	6119/6820 (90%)	4/6820 (0%)	Plus/Minus	29	6846	7136	319
6	1446	56714	25794	30920	8524.41	FJ445140.1	7136	Human rhinovirus 56 strain ATCC VR-1166 complete genome		0	1561	991/1064 (93%)	4/1064 (0%)	Plus/Plus	384	1445	1	1062		7e-144	521	358/396 (90%)	0/396 (0%)	Plus/Minus	1	396	1057	662
5	754	5996	3700	2296	1553.56	FJ445140.1	7136	Human rhinovirus 56 strain ATCC VR-1166 complete genome		3e-179	638	393/418 (94%)	0/418 (0%)	Plus/Plus	337	754	1	418		1e-144	523	324/345 (94%)	0/345 (0%)	Plus/Minus	1	345	423	79
11	4743	195833	129799	66034	10042.6	JN798573.1	6909	Human rhinovirus B strain HRV-B04_p1202_sR3341_2010 polyprotein		0	7520	4338/4471 (97%)	0/4471 (0%)	Plus/Minus	1	4471	4472	2
330	486	210	210	0	48.628	JN798573.1	6909	Human rhinovirus B strain HRV-B04_p1202_sR3341_2010 polyprotein		8e-124	453	270/282 (96%)	1/282 (0%)	Plus/Minus	1	281	1183	902
4837	368	123	123	0	36.878	JN798573.1	6909	Human rhinovirus B strain HRV-B04_p1202_sR3341_2010 polyprotein		4e-81	311	178/183 (97%)	0/183 (0%)	Plus/Minus	1	183	3591	3409
2501	355	2482	2482	0	910.558	JN798573.1	6909	Human rhinovirus B strain HRV-B04_p1202_sR3341_2010 polyprotein		1e-81	313	179/184 (97%)	0/184 (0%)	Plus/Plus	170	353	6431	6614
513	313	97	97	0	30.313	JN798573.1	6909	Human rhinovirus B strain HRV-B04_p1202_sR3341_2010 polyprotein		1e-60	243	151/161 (94%)	0/161 (0%)	Plus/Minus	153	313	3171	3011
424	2304	404	242	162	32.473	JQ994494.1	6352	Human rhinovirus A strain HRV-A20_p1068_sR680_2008 polyprotein		0	3723	2136/2196 (97%)	0/2196 (0%)	Plus/Plus	109	2304	3343	5538		2e-46	198	114/117 (97%)	1/117 (1%)	Plus/Minus	1	116	3362	3246
45	1023	134	74	60	20.319	JQ994494.1	6352	Human rhinovirus A strain HRV-A20_p1068_sR680_2008 polyprotein		0	1637	934/958 (97%)	0/958 (0%)	Plus/Plus	66	1023	893	1850		4e-26	130	70/70 (100%)	0/70 (0%)	Plus/Minus	1	70	912	843
227	2733	2681	2595	86	159.141	JF781511.1	6088	Human rhinovirus A strain HRV-A12_s202712_2007 polyprotein gene		0	3155	2268/2546 (89%)	7/2546 (0%)	Plus/Plus	46	2589	1	2541

## Sheet: NGS4
Contig ID	Consensus length	Total read count	Single reads	Reads in pairs	Average coverage	BLAST subject	Subject length	Subject definition	Range #1	E-value	Score	Identity	Gap	Strand	Query start	Query end	Subject start	Subject end	Range #2	E-value	Score	Identity	Gap	Strand	Query start	Query end	Subject start	Subject end
3	7510	233826	216462	17364	7474.59	HQ123441.1	6468	Human rhinovirus A strain CU107 polyprotein gene complete cds		0	9736	6073/6472 (94%)	5/6472 (0%)	Plus/Plus	883	7353	1	6468
6	3488	255239	235197	20042	18462.5	JQ994494.1	6352	Human rhinovirus A strain HRV-A20_p1068_sR680_2008 polyprotein		0	5954	3400/3488 (97%)	0/3488 (0%)	Plus/Minus	1	3488	4944	1457
8	3343	240223	220649	19574	18160.5	JQ994494.1	6352	Human rhinovirus A strain HRV-A20_p1068_sR680_2008 polyprotein		0	2970	1698/1743 (97%)	0/1743 (0%)	Plus/Plus	1601	3343	3202	4944		0	2669	1513/1547 (98%)	0/1547 (0%)	Plus/Plus	1	1547	1460	3006
1	2228	126355	115425	10930	14957.3	JN614993.1	7034	Human rhinovirus A strain HRV-A20_p1169_sR1200_2009 polyprotein		0	3520	2016/2071 (97%)	0/2071 (0%)	Plus/Minus	157	2227	7034	4964
14	2058	97299	89271	8028	12358.5	JN614993.1	7034	Human rhinovirus A strain HRV-A20_p1169_sR1200_2009 polyprotein		0	3522	2007/2057 (98%)	0/2057 (0%)	Plus/Plus	1	2057	4964	7020
2	1343	34101	31235	2866	6411.23	JQ994494.1	6352	Human rhinovirus A strain HRV-A20_p1068_sR680_2008 polyprotein		0	2303	1311/1343 (98%)	0/1343 (0%)	Plus/Minus	1	1343	5656	4314
7	1305	54029	50535	3494	9406.49	JQ994494.1	6352	Human rhinovirus A strain HRV-A20_p1068_sR680_2008 polyprotein		0	2250	1276/1305 (98%)	0/1305 (0%)	Plus/Minus	1	1305	2208	904
4	1229	81017	76313	4704	14929.2	JQ994494.1	6352	Human rhinovirus A strain HRV-A20_p1068_sR680_2008 polyprotein		0	2098	1198/1229 (97%)	0/1229 (0%)	Plus/Plus	1	1229	315	1543		3e-37	167	101/106 (95%)	1/106 (1%)	Plus/Plus	1	106	186	290
5	1220	60153	56323	3830	11180.7	JQ994494.1	6352	Human rhinovirus A strain HRV-A20_p1068_sR680_2008 polyprotein		0	2087	1190/1220 (98%)	0/1220 (0%)	Plus/Plus	1	1220	327	1546		2e-30	145	89/94 (95%)	1/94 (1%)	Plus/Plus	1	94	198	290
25	1122	55904	52554	3350	10594.1	JN614993.1	7034	Human rhinovirus A strain HRV-A20_p1169_sR1200_2009 polyprotein		0	1919	1083/1105 (98%)	0/1105 (0%)	Plus/Plus	18	1122	5	1109
12	1010	15709	14551	1158	3378.93	JQ994494.1	6352	Human rhinovirus A strain HRV-A20_p1068_sR680_2008 polyprotein		0	1037	579/588 (98%)	0/588 (0%)	Plus/Minus	1	588	2208	1621		0	743	420/429 (98%)	0/429 (0%)	Plus/Plus	582	1010	1926	2354
24	867	17241	15713	1528	4102.36	JQ994494.1	6352	Human rhinovirus A strain HRV-A20_p1068_sR680_2008 polyprotein		0	798	460/474 (97%)	0/474 (0%)	Plus/Minus	1	474	3425	2952		0	671	383/393 (97%)	0/393 (0%)	Plus/Plus	475	867	2998	3390
15	767	7333	6349	984	1498.78	JN541270.1	6984	Human rhinovirus A strain HRV-A20_p1080_sR698_2008 polyprotein		0	1013	594/617 (96%)	0/617 (0%)	Plus/Minus	151	767	6984	6368		3e-41	180	105/109 (96%)	0/109 (0%)	Plus/Minus	1	109	3848	3740
9649	735	1942	1878	64	350.263	JQ994494.1	6352	Human rhinovirus A strain HRV-A20_p1068_sR680_2008 polyprotein		8e-111	411	239/247 (97%)	1/247 (0%)	Plus/Minus	1	247	3931	3686
5395	714	2977	2785	192	596.444	JQ994494.1	6352	Human rhinovirus A strain HRV-A20_p1068_sR680_2008 polyprotein		3e-145	525	296/302 (98%)	0/302 (0%)	Plus/Plus	413	714	2111	2412		3e-145	525	296/302 (98%)	0/302 (0%)	Plus/Minus	1	302	2412	2111
181	572	1367	1251	116	352.379	JQ994494.1	6352	Human rhinovirus A strain HRV-A20_p1068_sR680_2008 polyprotein		6e-156	560	320/328 (98%)	1/328 (0%)	Plus/Plus	1	327	1937	2264
12199	437	463	463	0	109.686	JQ994494.1	6352	Human rhinovirus A strain HRV-A20_p1068_sR680_2008 polyprotein		5e-106	394	223/228 (98%)	0/228 (0%)	Plus/Plus	210	437	2205	2432
8899	356	639	613	26	237.857	JQ994494.1	6352	Human rhinovirus A strain HRV-A20_p1068_sR680_2008 polyprotein		2e-109	405	225/228 (99%)	0/228 (0%)	Plus/Minus	1	228	2253	2026
1277	341	955	955	0	299.979	JQ994494.1	6352	Human rhinovirus A strain HRV-A20_p1068_sR680_2008 polyprotein		1e-81	313	173/175 (99%)	0/175 (0%)	Plus/Plus	166	340	3212	3386
7171	299	270	270	0	91.043	JQ994494.1	6352	Human rhinovirus A strain HRV-A20_p1068_sR680_2008 polyprotein		7e-48	200	114/117 (97%)	0/117 (0%)	Plus/Plus	54	170	3275	3391
7903	191	604	602	2	354.937	JQ994494.1	6352	Human rhinovirus A strain HRV-A20_p1068_sR680_2008 polyprotein		1e-82	315	178/182 (98%)	0/182 (0%)	Plus/Plus	1	182	1346	1527
8934	122	53	53	0	37.918	JN798571.1	6593	Human rhinovirus A strain HRV-A20_p1220_sR1437_2009 polyprotein		7e-49	202	117/121 (97%)	0/121 (0%)	Plus/Plus	2	122	5420	5540
13143	116	98	98	0	70.871	JQ994494.1	6352	Human rhinovirus A strain HRV-A20_p1068_sR680_2008 polyprotein		6e-49	202	111/112 (99%)	0/112 (0%)	Plus/Minus	3	114	3395	3284
103	555	962	952	10	220.209	KC412964.1	396	Human rhinovirus sp. isolate TH-CU79 capsid protein gene partial		4e-103	385	210/211 (99%)	0/211 (0%)	Plus/Plus	1	211	105	315
6713	362	174	172	2	45.304	KC412964.1	396	Human rhinovirus sp. isolate TH-CU79 capsid protein gene partial		4e-111	411	228/231 (99%)	0/231 (0%)	Plus/Minus	132	362	386	156
1603	474	1319	1233	86	393.312	EU840908.1	726	Human rhinovirus sp. strain CL-elLCT220052 capsid protein VP1		5e-106	394	249/267 (93%)	0/267 (0%)	Plus/Plus	1	267	6	272
26	282	2335	2025	310	1220.71	JN621241.1	7090	Human rhinovirus A strain HRV-A49_p1014_sR2551_2008 polyprotein		3e-131	477	262/264 (99%)	0/264 (0%)	Plus/Plus	1	264	6813	7076
9	6169	433191	401805	31386	16874.9	JN798589.1	6998	Human rhinovirus A strain HRV-A49_p1100_sR2796_2008 polyprotein		0	10072	5666/5772 (98%)	0/5772 (0%)	Plus/Minus	1	5772	6411	640		0	712	395/400 (99%)	0/400 (0%)	Plus/Plus	5770	6169	612	1011
10	968	56540	50982	5558	15501.3	JN798589.1	6998	Human rhinovirus A strain HRV-A49_p1100_sR2796_2008 polyprotein		0	1677	944/962 (98%)	0/962 (0%)	Plus/Plus	6	967	6037	6998
7465	624	469	469	0	84.723	JN798589.1	6998	Human rhinovirus A strain HRV-A49_p1100_sR2796_2008 polyprotein		4e-83	318	187/194 (96%)	2/194 (1%)	Plus/Minus	433	624	1333	1140
8403	579	807	761	46	186.617	JN798561.1	7060	Human rhinovirus A strain HRV-A49_p1161_sR2880_2008 polyprotein		4e-113	418	232/235 (99%)	0/235 (0%)	Plus/Minus	1	235	6385	6151
11	481	7917	6765	1152	3359.88	JN798589.1	6998	Human rhinovirus A strain HRV-A49_p1100_sR2796_2008 polyprotein		0	815	465/477 (97%)	0/477 (0%)	Plus/Plus	1	477	6393	6869
630	332	269	269	0	78.349	JN798589.1	6998	Human rhinovirus A strain HRV-A49_p1100_sR2796_2008 polyprotein		4e-61	244	138/141 (98%)	0/141 (0%)	Plus/Minus	192	332	6819	6679
6098	238	680	666	14	348.622	JN798561.1	7060	Human rhinovirus A strain HRV-A49_p1161_sR2880_2008 polyprotein		2e-92	348	196/200 (98%)	0/200 (0%)	Plus/Plus	1	200	6492	6691
9377	204	1334	1330	4	812.882	JN798589.1	6998	Human rhinovirus A strain HRV-A49_p1100_sR2796_2008 polyprotein		2e-97	364	201/203 (99%)	0/203 (0%)	Plus/Minus	1	203	2111	1909

## Sheet: NGS5
Contig ID	Consensus length	Total read count	Single reads	Reads in pairs	Average coverage	BLAST subject	Subject length	Subject definition	Range #1	E-value	Score	Identity	Gap	Strand	Query start	Query end	Subject start	Subject end	Range #2	E-value	Score	Identity	Gap	Strand	Query start	Query end	Subject start	Subject end
83	358	5938	5938	0	2748.14	GU565061.1	751	Rotavirus A strain RVA/Vaccine/USA/RotaTeq-WI79-9/1992/G1P7[5]		2e-179	638	345/345 (100%)	0/345 (0%)	Plus/Plus	14	358	2	346
21	2573	16282	16282	0	1207.13	GU565043.1	2591	Rotavirus A strain RVA/Vaccine/USA/RotaTeq-WI79-4/1992/G6P1A[8]		0	4702	2546/2546 (100%)	0/2546 (0%)	Plus/Plus	1	2546	7	2552
82	2163	910	910	0	79.716	GU565044.1	2359	Rotavirus A strain RVA/Vaccine/USA/RotaTeq-WI79-4/1992/G6P1A[8]		0	3910	2119/2120 (99%)	0/2120 (0%)	Plus/Plus	44	2163	67	2186
8	1537	231958	231958	0	29272.1	GU565047.1	1578	Rotavirus A strain RVA/Vaccine/USA/RotaTeq-WI79-4/1992/G6P1A[8]		0	2793	1516/1518 (99%)	0/1518 (0%)	Plus/Plus	20	1537	1	1518
30	947	10910	10910	0	1999.04	GU565046.1	1062	Rotavirus A strain RVA/Vaccine/USA/RotaTeq-WI79-4/1992/G6P1A[8]		0	1742	945/946 (99%)	0/946 (0%)	Plus/Minus	1	946	953	8
135	483	10758	10758	0	4044.7	GU565078.1	1356	Rotavirus A strain RVA/Vaccine/USA/RotaTeq-WI78-8/1992/G3P7[5]		0	867	469/469 (100%)	0/469 (0%)	Plus/Minus	1	469	469	1
2	3286	24714	24714	0	1382.35	GU565085.1	3302	Rotavirus A strain RVA/Vaccine/USA/RotaTeq-BrB-9/1996/G4P7[5]		0	5893	3193/3194 (99%)	0/3194 (0%)	Plus/Plus	81	3274	98	3291		1e-35	163	90/91 (99%)	0/91 (0%)	Plus/Minus	1	91	113	23
33	2039	39076	39076	0	3192.89	GU565088.1	2362	Rotavirus A strain RVA/Vaccine/USA/RotaTeq-BrB-9/1996/G4P7[5]		0	3766	2039/2039 (100%)	0/2039 (0%)	Plus/Minus	1	2039	2332	294
123	375	2858	2858	0	1203.26	GU565088.1	2362	Rotavirus A strain RVA/Vaccine/USA/RotaTeq-BrB-9/1996/G4P7[5]		0	664	359/359 (100%)	0/359 (0%)	Plus/Minus	1	359	579	221
241	259	1182	1182	0	618.456	GU565088.1	2362	Rotavirus A strain RVA/Vaccine/USA/RotaTeq-BrB-9/1996/G4P7[5]		1e-104	388	210/210 (100%)	0/210 (0%)	Plus/Plus	50	259	31	240		1e-15	93.5	50/50 (100%)	0/50 (0%)	Plus/Minus	1	50	50	1
5	2650	40398	40398	0	2746	KC443599.1	2653	Rotavirus A strain RVA/Human-wt/AUS/CK20039/2008/G1P[8] segment		0	3474	1881/1881 (100%)	0/1881 (0%)	Plus/Minus	749	2629	2640	760		0	1367	740/740 (100%)	0/740 (0%)	Plus/Minus	1	740	740	1
27	1070	20634	20634	0	3261.31	KC443602.1	1320	Rotavirus A strain RVA/Human-wt/AUS/CK20039/2008/G1P[8] segment		0	1977	1070/1070 (100%)	0/1070 (0%)	Plus/Plus	1	1070	167	1236
49	574	3592	3592	0	988.216	KC443597.1	634	Rotavirus A strain RVA/Human-wt/AUS/CK20039/2008/G1P[8] segment		0	992	537/537 (100%)	0/537 (0%)	Plus/Minus	1	537	560	24
105	276	1544	1544	0	826.551	KC443596.1	702	Rotavirus A strain RVA/Human-wt/AUS/CK20039/2008/G1P[8] segment		2e-118	435	235/235 (100%)	0/235 (0%)	Plus/Minus	42	276	533	299		4e-15	91.6	56/59 (95%)	2/59 (3%)	Plus/Plus	1	57	508	566
7	997	157780	157780	0	29583.8	EF990701.1	1074	Rotavirus A strain RVA/Cow-tc/USA/WC3/1981/G6P[5] NSP3 gene		0	1842	997/997 (100%)	0/997 (0%)	Plus/Plus	1	997	52	1048
13	1055	15475	15475	0	2485.67	EF990700.1	1059	Rotavirus A strain RVA/Cow-tc/USA/WC3/1981/G6P[5] NSP2 gene		0	1882	1019/1019 (100%)	0/1019 (0%)	Plus/Plus	27	1045	1	1019
3517	913	208	208	0	31.974	JN798561.1	7060	Human rhinovirus A strain HRV-A49_p1161_sR2880_2008 polyprotein		0	1648	906/913 (99%)	0/913 (0%)	Plus/Minus	1	913	1436	524
4076	505	148	148	0	42.974	JN798589.1	6998	Human rhinovirus A strain HRV-A49_p1100_sR2796_2008 polyprotein		0	900	499/505 (99%)	0/505 (0%)	Plus/Minus	1	505	3446	2942
3791	1446	232	232	0	23.456	JN621241.1	7090	Human rhinovirus A strain HRV-A49_p1014_sR2551_2008 polyprotein		0	2488	1395/1419 (98%)	0/1419 (0%)	Plus/Plus	28	1446	4526	5944
4245	523	84	84	0	23.641	JN621241.1	7090	Human rhinovirus A strain HRV-A49_p1014_sR2551_2008 polyprotein		0	761	433/443 (98%)	1/443 (0%)	Plus/Minus	12	454	7015	6574		5e-27	132	78/81 (96%)	1/81 (1%)	Plus/Plus	444	523	6513	6593
16	6428	44796	44796	0	1237.26	JQ747751.1	6983	Human rhinovirus A strain HRV-A28_p1292_s6470_2000 polyprotein		0	10406	6067/6283 (97%)	0/6283 (0%)	Plus/Minus	1	6283	6284	2
1	7046	394694	394694	0	10193.7	JN837693.1	7013	Human rhinovirus A strain HRV-A21_p1177_sR3307_2010 polyprotein		0	12467	6887/6955 (99%)	0/6955 (0%)	Plus/Plus	4	6958	59	7013
89	469	2583	2549	34	791.591	JN837693.1	7013	Human rhinovirus A strain HRV-A21_p1177_sR3307_2010 polyprotein		2e-150	542	301/305 (99%)	0/305 (0%)	Plus/Plus	165	469	51	355		1e-77	300	170/174 (98%)	0/174 (0%)	Plus/Minus	1	174	239	66
90	323	2835	2835	0	1325.16	JN837693.1	7013	Human rhinovirus A strain HRV-A21_p1177_sR3307_2010 polyprotein		9e-152	545	303/307 (99%)	0/307 (0%)	Plus/Plus	14	320	49	355
71	556	212	212	0	53.626	JN614993.1	7034	Human rhinovirus A strain HRV-A20_p1169_sR1200_2009 polyprotein		0	950	542/556 (97%)	0/556 (0%)	Plus/Minus	1	556	3057	2502
4508	244	46	46	0	27.049	JN614993.1	7034	Human rhinovirus A strain HRV-A20_p1169_sR1200_2009 polyprotein		7e-107	396	234/244 (96%)	0/244 (0%)	Plus/Plus	1	244	3849	4092
41	786	184	184	0	32.028	JQ994494.1	6352	Human rhinovirus A strain HRV-A20_p1068_sR680_2008 polyprotein		0	1352	768/786 (98%)	0/786 (0%)	Plus/Minus	1	786	5133	4348
4567	477	310	310	0	92.151	JQ994494.1	6352	Human rhinovirus A strain HRV-A20_p1068_sR680_2008 polyprotein		0	802	460/473 (97%)	0/473 (0%)	Plus/Minus	2	474	3797	3325
11272	431	108	108	0	32.571	JQ994494.1	6352	Human rhinovirus A strain HRV-A20_p1068_sR680_2008 polyprotein		0	725	418/431 (97%)	0/431 (0%)	Plus/Minus	1	431	6013	5583
124	310	92	92	0	42.897	JQ994494.1	6352	Human rhinovirus A strain HRV-A20_p1068_sR680_2008 polyprotein		4e-150	540	304/310 (98%)	0/310 (0%)	Plus/Minus	1	310	3338	3029
11287	310	44	44	0	20.984	JQ994494.1	6352	Human rhinovirus A strain HRV-A20_p1068_sR680_2008 polyprotein		4e-150	540	304/310 (98%)	0/310 (0%)	Plus/Plus	1	310	5995	6304
11325	295	56	56	0	23.919	JQ994494.1	6352	Human rhinovirus A strain HRV-A20_p1068_sR680_2008 polyprotein		8e-142	512	289/295 (98%)	0/295 (0%)	Plus/Plus	1	295	1333	1627
11286	272	42	42	0	20.158	JQ994494.1	6352	Human rhinovirus A strain HRV-A20_p1068_sR680_2008 polyprotein		1e-125	459	264/272 (97%)	0/272 (0%)	Plus/Plus	1	272	5995	6266
11165	1861	244	244	0	20.063	HQ123441.1	6468	Human rhinovirus A strain CU107 polyprotein gene complete cds		0	2562	1666/1804 (92%)	5/1804 (0%)	Plus/Minus	1	1803	4370	2571		4e-18	104	60/62 (97%)	0/62 (0%)	Plus/Plus	1800	1861	2529	2590
10	7061	117274	117274	0	3026.7	FJ445146.1	7141	Human rhinovirus 63 strain ATCC VR-1173 complete genome		0	9561	6431/7051 (91%)	27/7051 (0%)	Plus/Plus	22	7059	105	7141
53	427	356	348	8	112.201	FJ445146.1	7141	Human rhinovirus 63 strain ATCC VR-1173 complete genome		1e-87	333	210/225 (93%)	0/225 (0%)	Plus/Minus	1	225	3560	3336		8e-79	303	192/206 (93%)	0/206 (0%)	Plus/Plus	222	427	3305	3510
11	5154	112647	112647	0	3915.92	GQ183022.1	7320	Human parechovirus 1 isolate K129-93 complete genome		0	6457	4580/5120 (89%)	7/5120 (0%)	Plus/Plus	41	5154	82	5200		5e-11	82.4	44/44 (100%)	0/44 (0%)	Plus/Minus	1	44	300	257
2909	308	1101	1101	0	574.682	KC769584.1	7329	Human parechovirus 1 strain KVP6 polyprotein gene complete cds		2e-102	381	274/308 (89%)	0/308 (0%)	Plus/Plus	1	308	5725	6032
5535	272	101	101	0	51.75	EU024639.1	1407	Human parechovirus 1 strain BNI-R09/03 3D gene partial cds		3e-56	228	161/180 (89%)	0/180 (0%)	Plus/Plus	91	270	30	209
2336	1054	734	734	0	114.358	KJ659491.1	7350	Human parechovirus 1 strain BJ-37359 complete genome		0	1277	933/1054 (89%)	0/1054 (0%)	Plus/Minus	1	1054	5768	4715
6346	367	166	166	0	48.54	JX441355.1	7319	Human parechovirus 1 isolate SH401 complete genome		5e-125	457	327/367 (89%)	0/367 (0%)	Plus/Plus	1	367	6052	6418
11633	530	90	90	0	23.506	FM178558.1	7380	Human parechovirus 1 complete genome		9e-164	586	457/527 (87%)	0/527 (0%)	Plus/Minus	1	527	4409	3883
12173	455	250	250	0	86.044	DQ315670.1	7366	Human parechovirus 4 isolate K251176-02 complete genome		2e-115	425	376/449 (84%)	0/449 (0%)	Plus/Plus	4	452	5101	5549
10261	335	1006	1006	0	591.349	AB433629.1	7349	Human parechovirus 4 genomic RNA complete genome strain: Fuk2005-123		6e-104	387	289/329 (88%)	0/329 (0%)	Plus/Minus	7	335	6411	6083
9801	266	224	224	0	162.391	AB433629.1	7349	Human parechovirus 4 genomic RNA complete genome strain: Fuk2005-123		1e-85	326	236/266 (89%)	0/266 (0%)	Plus/Minus	1	266	6435	6170
2182	3500	670	670	0	27.037	AM235750.1	7350	Human parechovirus 4 complete genome genomic RNA strain T75-4077		0	3240	2844/3387 (84%)	8/3387 (0%)	Plus/Minus	89	3471	4190	808
11504	376	79	79	0	31.585	JX826607.1	7153	Human parechovirus 3 strain BONN-2 complete genome		1e-175	625	363/375 (97%)	1/375 (0%)	Plus/Minus	2	376	4592	4219
5768	1019	1910	1910	0	333.494	GQ183031.1	7306	Human parechovirus 3 isolate K12-94 complete genome		0	1118	882/1020 (86%)	2/1020 (0%)	Plus/Plus	1	1019	4711	5729

## Sheet: NGS6
Contig ID	Consensus length	Total read count	Single reads	Reads in pairs	Average coverage	BLAST subject	Subject length	Subject definition	Range #1	E-value	Score	Identity	Gap	Strand	Query start	Query end	Subject start	Subject end	Range #2	E-value	Score	Identity	Gap	Strand	Query start	Query end	Subject start	Subject end	Ragne #3	E-value	Score	Identity	Gap	Strand	Query start	Query end	Subject start	Subject end
63	411	165	153	12	99.881	EU840778.1	1770	Human rhinovirus sp. strain CL-246706 polyprotein gene partial		9e-148	532	308/317 (97%)	3/317 (1%)	Plus/Plus	97	411	1360	1675		8e-49	204	114/116 (98%)	0/116 (0%)	Plus/Minus	1	116	1366	1251
1718	435	144	144	0	37.444	KF543923.1	897	Human rhinovirus sp. isolate WM-09-148-0937 polyprotein gene		2e-100	375	212/216 (98%)	1/216 (0%)	Plus/Plus	1	215	291	506
2321	514	132	132	0	29.403	KF543923.1	897	Human rhinovirus sp. isolate WM-09-148-0937 polyprotein gene		9e-104	387	222/228 (97%)	1/228 (0%)	Plus/Plus	1	227	279	506
2	7923	313555	171637	141918	11194.1	JN837696.1	7000	Human rhinovirus A strain HRV-A23_p1216_sR3071_2008 polyprotein		0	12299	6877/6985 (98%)	1/6985 (0%)	Plus/Plus	477	7461	15	6998		0	754	417/421 (99%)	1/421 (0%)	Plus/Minus	1	420	438	18
8	1246	11658	7886	3772	2282.44	JN837696.1	7000	Human rhinovirus A strain HRV-A23_p1216_sR3071_2008 polyprotein		0	2161	1221/1245 (98%)	6/1245 (0%)	Plus/Minus	1	1239	4639	3395
15	737	5158	4152	1006	1912.39	JN837696.1	7000	Human rhinovirus A strain HRV-A23_p1216_sR3071_2008 polyprotein		0	1286	714/723 (99%)	0/723 (0%)	Plus/Plus	8	730	3412	4134
28	757	3690	2904	786	1220.71	JN837696.1	7000	Human rhinovirus A strain HRV-A23_p1216_sR3071_2008 polyprotein		0	1286	715/724 (99%)	1/724 (0%)	Plus/Plus	27	750	3412	4134
319	475	2331	1405	926	1031.14	JN837696.1	7000	Human rhinovirus A strain HRV-A23_p1216_sR3071_2008 polyprotein		0	785	452/465 (97%)	1/465 (0%)	Plus/Minus	12	475	3269	2805
129	427	1295	1213	82	514.778	JN837696.1	7000	Human rhinovirus A strain HRV-A23_p1216_sR3071_2008 polyprotein		0	737	411/417 (99%)	0/417 (0%)	Plus/Plus	11	427	6463	6879
222	412	1145	1015	130	459.833	JN837696.1	7000	Human rhinovirus A strain HRV-A23_p1216_sR3071_2008 polyprotein		0	734	407/412 (99%)	0/412 (0%)	Plus/Minus	1	412	6325	5914
9	587	2104	1824	280	1016.7	JN815254.1	6713	Human rhinovirus A strain HRV-A23_p1162_sR1549_2009_g2 polyprotein		0	1029	579/589 (98%)	3/589 (1%)	Plus/Plus	1	587	3206	3793
7	585	2035	1773	262	1004.95	JN815254.1	6713	Human rhinovirus A strain HRV-A23_p1162_sR1549_2009_g2 polyprotein		0	998	571/586 (97%)	1/586 (0%)	Plus/Plus	1	585	3209	3794
13	588	1971	1685	286	953.269	JN815254.1	6713	Human rhinovirus A strain HRV-A23_p1162_sR1549_2009_g2 polyprotein		0	1026	567/573 (99%)	0/573 (0%)	Plus/Plus	1	573	3203	3775
12	548	1651	1371	280	810.502	JN815254.1	6713	Human rhinovirus A strain HRV-A23_p1162_sR1549_2009_g2 polyprotein		0	963	541/550 (98%)	3/550 (1%)	Plus/Plus	1	548	3245	3793
594	555	1584	1332	252	778.168	JN815254.1	6713	Human rhinovirus A strain HRV-A23_p1162_sR1549_2009_g2 polyprotein		0	968	545/555 (98%)	2/555 (0%)	Plus/Minus	1	555	3796	3244
11	683	2066	1778	288	764.507	JN815254.1	6713	Human rhinovirus A strain HRV-A23_p1162_sR1549_2009_g2 polyprotein		0	699	393/400 (98%)	1/400 (0%)	Plus/Plus	284	683	3396	3794
536	563	1650	1102	548	724.464	JN815254.1	6713	Human rhinovirus A strain HRV-A23_p1162_sR1549_2009_g2 polyprotein		0	942	536/548 (98%)	3/548 (1%)	Plus/Minus	1	545	3790	3243
4	550	1394	1212	182	667.867	JN815254.1	6713	Human rhinovirus A strain HRV-A23_p1162_sR1549_2009_g2 polyprotein		0	966	542/551 (98%)	2/551 (0%)	Plus/Plus	1	550	3246	3795
6	544	1198	1050	148	589.134	JN815254.1	6713	Human rhinovirus A strain HRV-A23_p1162_sR1549_2009_g2 polyprotein		0	944	525/532 (99%)	0/532 (0%)	Plus/Plus	1	532	3236	3767
5	565	1272	1096	176	567.35	JN815254.1	6713	Human rhinovirus A strain HRV-A23_p1162_sR1549_2009_g2 polyprotein		0	977	547/556 (98%)	0/556 (0%)	Plus/Plus	10	565	3245	3800
19	540	1226	1058	168	559.474	JN815254.1	6713	Human rhinovirus A strain HRV-A23_p1162_sR1549_2009_g2 polyprotein		0	941	533/544 (98%)	4/544 (1%)	Plus/Minus	1	540	3792	3249
14	568	1174	1038	136	542.629	JN815254.1	6713	Human rhinovirus A strain HRV-A23_p1162_sR1549_2009_g2 polyprotein		0	989	547/553 (99%)	0/553 (0%)	Plus/Plus	1	553	3216	3768
18	595	1259	849	410	523.064	JN815254.1	6713	Human rhinovirus A strain HRV-A23_p1162_sR1549_2009_g2 polyprotein		0	950	541/553 (98%)	5/553 (1%)	Plus/Minus	1	548	3795	3243		7e-16	95.3	53/54 (98%)	0/54 (0%)	Plus/Plus	542	595	3165	3218
20	616	1392	782	610	505.919	JN815254.1	6713	Human rhinovirus A strain HRV-A23_p1162_sR1549_2009_g2 polyprotein		0	968	543/552 (98%)	2/552 (0%)	Plus/Minus	1	550	3794	3243		2e-26	130	72/73 (99%)	0/73 (0%)	Plus/Plus	544	616	3165	3237
941	611	1217	813	404	503.165	JN815254.1	6713	Human rhinovirus A strain HRV-A23_p1162_sR1549_2009_g2 polyprotein		0	944	526/533 (99%)	1/533 (0%)	Plus/Minus	14	545	3775	3243		2e-26	130	72/73 (99%)	0/73 (0%)	Plus/Plus	539	611	3165	3237
26	614	1159	773	386	467.324	JN815254.1	6713	Human rhinovirus A strain HRV-A23_p1162_sR1549_2009_g2 polyprotein		0	953	540/551 (98%)	3/551 (1%)	Plus/Plus	67	614	3243	3793		2e-26	130	72/73 (99%)	0/73 (0%)	Plus/Minus	1	73	3237	3165
29	590	1180	760	420	466.253	JN815254.1	6713	Human rhinovirus A strain HRV-A23_p1162_sR1549_2009_g2 polyprotein		0	941	526/534 (99%)	2/534 (0%)	Plus/Plus	46	578	3243	3775		7e-16	95.3	53/54 (98%)	0/54 (0%)	Plus/Minus	1	54	3216	3163
10	545	981	821	160	427.029	JN815254.1	6713	Human rhinovirus A strain HRV-A23_p1162_sR1549_2009_g2 polyprotein		0	974	539/545 (99%)	0/545 (0%)	Plus/Plus	1	545	3247	3791
554	608	1096	726	370	425.803	JN815254.1	6713	Human rhinovirus A strain HRV-A23_p1162_sR1549_2009_g2 polyprotein		0	946	536/547 (98%)	4/547 (1%)	Plus/Minus	1	543	3789	3243		2e-22	117	69/72 (96%)	0/72 (0%)	Plus/Plus	537	608	3165	3236
545	541	965	641	324	408.518	JN815254.1	6713	Human rhinovirus A strain HRV-A23_p1162_sR1549_2009_g2 polyprotein		0	944	521/526 (99%)	0/526 (0%)	Plus/Minus	16	541	3772	3247
16	614	1014	684	330	406.401	JN815254.1	6713	Human rhinovirus A strain HRV-A23_p1162_sR1549_2009_g2 polyprotein		0	948	539/551 (98%)	3/551 (1%)	Plus/Minus	1	548	3793	3243		2e-26	130	72/73 (99%)	0/73 (0%)	Plus/Plus	542	614	3165	3237
1722	590	1019	653	366	405.163	JN815254.1	6713	Human rhinovirus A strain HRV-A23_p1162_sR1549_2009_g2 polyprotein		0	939	521/527 (99%)	1/527 (0%)	Plus/Minus	19	544	3769	3243		3e-15	93.5	52/53 (98%)	0/53 (0%)	Plus/Plus	538	590	3165	3217
437	613	1131	607	524	361.228	JN815254.1	6713	Human rhinovirus A strain HRV-A23_p1162_sR1549_2009_g2 polyprotein		0	950	538/549 (98%)	3/549 (1%)	Plus/Minus	1	547	3790	3243		2e-27	134	74/75 (99%)	0/75 (0%)	Plus/Plus	539	613	3163	3237
22	590	906	606	300	353.08	JN815254.1	6713	Human rhinovirus A strain HRV-A23_p1162_sR1549_2009_g2 polyprotein		0	937	525/533 (98%)	3/533 (1%)	Plus/Minus	15	544	3775	3243		3e-15	93.5	52/53 (98%)	0/53 (0%)	Plus/Plus	538	590	3165	3217
17	610	906	574	332	312.589	JN815254.1	6713	Human rhinovirus A strain HRV-A23_p1162_sR1549_2009_g2 polyprotein		0	939	521/527 (99%)	1/527 (0%)	Plus/Minus	19	544	3769	3243		2e-26	130	72/73 (99%)	0/73 (0%)	Plus/Plus	538	610	3165	3237
606	540	789	477	312	308.3	JN815254.1	6713	Human rhinovirus A strain HRV-A23_p1162_sR1549_2009_g2 polyprotein		0	941	533/544 (98%)	4/544 (1%)	Plus/Minus	1	540	3793	3250
138	590	743	487	256	269.422	JN815254.1	6713	Human rhinovirus A strain HRV-A23_p1162_sR1549_2009_g2 polyprotein		0	944	526/533 (99%)	2/533 (0%)	Plus/Minus	13	543	3775	3243		7e-16	95.3	53/54 (98%)	0/54 (0%)	Plus/Plus	537	590	3165	3218
731	603	662	440	222	236.886	JN815254.1	6713	Human rhinovirus A strain HRV-A23_p1162_sR1549_2009_g2 polyprotein		0	931	517/523 (99%)	1/523 (0%)	Plus/Plus	67	588	3243	3765		2e-26	130	72/73 (99%)	0/73 (0%)	Plus/Minus	1	73	3237	3165
21	569	628	422	206	227.921	JN815254.1	6713	Human rhinovirus A strain HRV-A23_p1162_sR1549_2009_g2 polyprotein		0	928	517/524 (99%)	1/524 (0%)	Plus/Minus	16	538	3766	3243		5e-07	65.8	37/38 (97%)	0/38 (0%)	Plus/Plus	532	569	3165	3202
27	958	1152	858	294	227.196	JN815254.1	6713	Human rhinovirus A strain HRV-A23_p1162_sR1549_2009_g2 polyprotein		0	946	527/534 (99%)	1/534 (0%)	Plus/Plus	67	599	3243	3776		0	658	361/363 (99%)	1/363 (0%)	Plus/Minus	596	958	3716	3355		3e-26	130	72/73 (99%)	0/73 (0%)	Plus/Minus	1	73	3237	3165
25	607	612	400	212	202.471	JN815254.1	6713	Human rhinovirus A strain HRV-A23_p1162_sR1549_2009_g2 polyprotein		0	944	526/533 (99%)	1/533 (0%)	Plus/Minus	13	544	3775	3243		1e-24	124	69/70 (99%)	0/70 (0%)	Plus/Plus	538	607	3165	3234
23	599	606	434	172	199.102	JN815254.1	6713	Human rhinovirus A strain HRV-A23_p1162_sR1549_2009_g2 polyprotein		0	937	525/533 (98%)	3/533 (1%)	Plus/Minus	13	542	3775	3243		2e-21	113	63/64 (98%)	0/64 (0%)	Plus/Plus	536	599	3165	3228
1060	299	472	472	0	164.134	JN815254.1	6713	Human rhinovirus A strain HRV-A23_p1162_sR1549_2009_g2 polyprotein		9e-67	263	149/152 (98%)	1/152 (1%)	Plus/Plus	149	299	5543	5694
24	880	640	424	216	146.125	JN815254.1	6713	Human rhinovirus A strain HRV-A23_p1162_sR1549_2009_g2 polyprotein		0	939	525/533 (98%)	1/533 (0%)	Plus/Minus	283	814	3775	3243		7e-28	135	77/79 (97%)	0/79 (0%)	Plus/Plus	802	880	3159	3237
1294	568	457	239	218	117.532	JN815254.1	6713	Human rhinovirus A strain HRV-A23_p1162_sR1549_2009_g2 polyprotein		0	977	544/551 (99%)	1/551 (0%)	Plus/Minus	1	550	3793	3243
4489	454	157	153	4	51.317	JN815254.1	6713	Human rhinovirus A strain HRV-A23_p1162_sR1549_2009_g2 polyprotein		0	725	407/414 (98%)	1/414 (0%)	Plus/Plus	41	454	3363	3775
32	4262	103007	57005	46002	6557.08	JF781511.1	6088	Human rhinovirus A strain HRV-A12_s202712_2007 polyprotein gene		0	5725	3314/3421 (97%)	0/3421 (0%)	Plus/Plus	1	3421	945	4365		0	1238	716/739 (97%)	0/739 (0%)	Plus/Plus	3516	4254	4460	5198
39	706	12225	9441	2784	4459.39	JF781511.1	6088	Human rhinovirus A strain HRV-A12_s202712_2007 polyprotein gene		0	1118	661/689 (96%)	0/689 (0%)	Plus/Minus	17	705	3992	3304
3	1643	17728	9834	7894	2872.88	JF781511.1	6088	Human rhinovirus A strain HRV-A12_s202712_2007 polyprotein gene		0	2830	1600/1634 (98%)	0/1634 (0%)	Plus/Plus	1	1634	28	1661
56	643	5770	4634	1136	2040.18	JF781511.1	6088	Human rhinovirus A strain HRV-A12_s202712_2007 polyprotein gene		0	933	552/575 (96%)	1/575 (0%)	Plus/Minus	1	575	2467	1894
43	813	1753	1327	426	457.614	JF781511.1	6088	Human rhinovirus A strain HRV-A12_s202712_2007 polyprotein gene		0	1378	791/813 (97%)	2/813 (0%)	Plus/Plus	1	811	832	1644
60	976	1678	1388	290	325.769	JF781511.1	6088	Human rhinovirus A strain HRV-A12_s202712_2007 polyprotein gene		0	961	563/584 (96%)	1/584 (0%)	Plus/Minus	1	583	3346	2763		0	676	398/414 (96%)	0/414 (0%)	Plus/Plus	563	976	2723	3136
168	602	473	429	44	175.955	JF781511.1	6088	Human rhinovirus A strain HRV-A12_s202712_2007 polyprotein gene		1e-143	520	305/317 (96%)	0/317 (0%)	Plus/Plus	279	595	5195	5511		8e-135	490	279/286 (98%)	0/286 (0%)	Plus/Minus	1	286	5360	5075
75	466	297	263	34	134.871	JF781511.1	6088	Human rhinovirus A strain HRV-A12_s202712_2007 polyprotein gene		0	761	448/466 (96%)	0/466 (0%)	Plus/Minus	1	466	5062	4597
78	990	8839	4469	4370	2202.61	EF173415.1	7124	Human rhinovirus 12 complete genome		0	1450	891/943 (94%)	4/943 (0%)	Plus/Plus	49	990	4	943
31	1115	26685	10761	15924	5694.34	FJ445185.1	7132	Human rhinovirus 94 strain ATCC VR-1295 complete genome		0	1155	693/726 (95%)	3/726 (0%)	Plus/Plus	391	1114	1	725
30	7239	77307	39865	37442	2752.5	FJ445185.1	7132	Human rhinovirus 94 strain ATCC VR-1295 complete genome		0	10117	6570/7115 (92%)	10/7115 (0%)	Plus/Minus	37	7145	7111	1		1e-33	158	93/97 (96%)	0/97 (0%)	Plus/Plus	7140	7236	568	664
40	482	2746	1780	966	1372.9	FJ445185.1	7132	Human rhinovirus 94 strain ATCC VR-1295 complete genome		3e-168	601	422/470 (90%)	1/470 (0%)	Plus/Minus	13	482	3371	2903
41	934	1742	1188	554	460.118	FJ445185.1	7132	Human rhinovirus 94 strain ATCC VR-1295 complete genome		0	957	618/668 (93%)	0/668 (0%)	Plus/Minus	267	934	2740	2073		5e-114	422	260/276 (94%)	0/276 (0%)	Plus/Plus	3	278	2572	2847
68	680	815	537	278	308.184	EF173419.1	7132	Human rhinovirus 94 complete genome		0	965	617/664 (93%)	2/664 (0%)	Plus/Minus	18	680	7089	6427
36	6610	67391	38857	28534	2758.31	EF173414.1	7125	Human rhinovirus 11 complete genome		0	9352	6095/6610 (92%)	1/6610 (0%)	Plus/Minus	1	6610	7059	451
33	731	5151	2733	2418	1602.89	EF173414.1	7125	Human rhinovirus 11 complete genome		0	1138	683/716 (95%)	2/716 (0%)	Plus/Minus	1	715	718	4

## Sheet: NGS7
Contig ID	Consensus length	Total read count	Single reads	Reads in pairs	Average coverage	BLAST subject	Subject length	Subject definition	Range #1	E-value	Score	Identity	Gap	Strand	Query start	Query end	Subject start	Subject end	Range #2	E-value	Score	Identity	Gap	Strand	Query start	Query end	Subject start	Subject end	Range #3	E-value	Score	Identity	Gap	Strand	Query start	Query end	Subject start	Subject end
21	4906	12618	7270	5348	651.067	FJ445143.1	7139	Human rhinovirus 60 strain ATCC VR-1473 complete genome		0	6565	4460/4908 (91%)	19/4908 (0%)	Plus/Minus	1	4906	4956	66
121	1299	1136	824	312	222.713	JN798590.1	6881	Human rhinovirus A strain HRV-A60_p1057_sR258_2007 polyprotein		0	1882	1157/1226 (94%)	0/1226 (0%)	Plus/Minus	28	1253	6209	4984		1e-07	69.4	41/43 (95%)	0/43 (0%)	Plus/Plus	1252	1294	4939	4981
53	1101	866	588	278	206.086	JN798590.1	6881	Human rhinovirus A strain HRV-A60_p1057_sR258_2007 polyprotein		0	1048	642/679 (95%)	1/679 (0%)	Plus/Plus	1	679	5643	6320		0	689	413/433 (95%)	0/433 (0%)	Plus/Minus	669	1101	6277	5845
51	1100	707	497	210	164.11	JN798590.1	6881	Human rhinovirus A strain HRV-A60_p1057_sR258_2007 polyprotein		0	1042	641/679 (94%)	2/679 (0%)	Plus/Plus	1	678	5643	6320		0	689	413/433 (95%)	0/433 (0%)	Plus/Minus	668	1100	6277	5845
52	485	111	85	26	55.986	JN798590.1	6881	Human rhinovirus A strain HRV-A60_p1057_sR258_2007 polyprotein		0	689	413/433 (95%)	0/433 (0%)	Plus/Plus	1	433	5845	6277
6	7084	142185	70763	71422	5280.13	JN815237.1	7051	Human rhinovirus A strain HRV-A43_p1224_sR3080_2008 polyprotein		0	9692	5424/5512 (98%)	0/5512 (0%)	Plus/Plus	1567	7078	1100	6611		0	1724	948/955 (99%)	1/955 (0%)	Plus/Plus	477	1431	8	961		0	774	437/446 (98%)	0/446 (0%)	Plus/Minus	1	446	490	45
9	1715	12736	7198	5538	1931.56	JN815237.1	7051	Human rhinovirus A strain HRV-A43_p1224_sR3080_2008 polyprotein		0	2115	1180/1197 (99%)	1/1197 (0%)	Plus/Plus	16	1211	5854	7050		0	802	440/443 (99%)	0/443 (0%)	Plus/Minus	1273	1715	7050	6608
41	1084	3864	2548	1316	860.732	JN815237.1	7051	Human rhinovirus A strain HRV-A43_p1224_sR3080_2008 polyprotein		0	1122	639/655 (98%)	0/655 (0%)	Plus/Minus	5	659	5738	5084		0	752	421/428 (98%)	0/428 (0%)	Plus/Plus	657	1084	5214	5641
12	848	2992	1836	1156	805.728	JN815237.1	7051	Human rhinovirus A strain HRV-A43_p1224_sR3080_2008 polyprotein		0	909	508/516 (98%)	0/516 (0%)	Plus/Plus	4	519	1665	2180		1e-154	556	317/325 (98%)	0/325 (0%)	Plus/Plus	524	848	2286	2610
11	873	2819	1971	848	702.362	JN815237.1	7051	Human rhinovirus A strain HRV-A43_p1224_sR3080_2008 polyprotein		0	1513	856/874 (98%)	1/874 (0%)	Plus/Plus	1	873	6007	6880
78	431	666	594	72	280.429	JN815237.1	7051	Human rhinovirus A strain HRV-A43_p1224_sR3080_2008 polyprotein		0	713	400/407 (98%)	0/407 (0%)	Plus/Plus	25	431	1723	2129
29	428	598	584	14	190.706	JN815237.1	7051	Human rhinovirus A strain HRV-A43_p1224_sR3080_2008 polyprotein		0	745	414/419 (99%)	1/419 (0%)	Plus/Minus	11	428	4848	4430
10	847	869	769	100	157.201	JN815237.1	7051	Human rhinovirus A strain HRV-A43_p1224_sR3080_2008 polyprotein		1e-179	640	356/361 (99%)	0/361 (0%)	Plus/Minus	105	465	1616	1256		2e-127	466	256/258 (99%)	0/258 (0%)	Plus/Plus	590	847	1100	1357		5e-29	139	77/78 (99%)	0/78 (0%)	Plus/Minus	33	110	1444	1367
256	612	568	400	168	107.088	JN815237.1	7051	Human rhinovirus A strain HRV-A43_p1224_sR3080_2008 polyprotein		0	765	436/447 (98%)	0/447 (0%)	Plus/Minus	3	449	6611	6165
600	730	392	384	8	66.644	JN815237.1	7051	Human rhinovirus A strain HRV-A43_p1224_sR3080_2008 polyprotein		0	929	647/718 (90%)	3/718 (0%)	Plus/Minus	15	730	4588	3872
1735	475	104	104	0	23.194	JN815237.1	7051	Human rhinovirus A strain HRV-A43_p1224_sR3080_2008 polyprotein		3e-153	551	312/319 (98%)	0/319 (0%)	Plus/Minus	1	319	3223	2905
57	999	7881	5063	2818	1938.37	FJ445170.1	7110	Human rhinovirus 95 strain ATCC VR-1301 complete genome		0	712	491/544 (90%)	0/544 (0%)	Plus/Plus	456	999	2070	2613		5e-169	604	407/447 (91%)	0/447 (0%)	Plus/Minus	2	448	2752	2306
32	638	3344	2094	1250	1166.29	FJ445170.1	7110	Human rhinovirus 95 strain ATCC VR-1301 complete genome		0	841	578/639 (90%)	2/639 (0%)	Plus/Minus	1	638	2688	2051
37	1065	2344	1528	816	483.93	FJ445170.1	7110	Human rhinovirus 95 strain ATCC VR-1301 complete genome		0	725	486/532 (91%)	3/532 (1%)	Plus/Minus	1	529	2495	1964		0	708	496/552 (90%)	2/552 (0%)	Plus/Plus	516	1065	2062	2613
142	1034	2199	1383	816	460.468	FJ445170.1	7110	Human rhinovirus 95 strain ATCC VR-1301 complete genome		0	699	484/537 (90%)	0/537 (0%)	Plus/Plus	498	1034	2077	2613		0	686	459/502 (91%)	3/502 (1%)	Plus/Minus	1	499	2495	1994
5	7418	480220	229422	250798	17404.8	FJ445113.1	7108	Human rhinovirus 8 strain ATCC VR-1118 complete genome		0	9784	6440/7009 (92%)	8/7009 (0%)	Plus/Plus	1	7004	79	7084		4e-173	621	395/424 (93%)	1/424 (0%)	Plus/Minus	6996	7418	7108	6685
20	906	6715	4197	2518	1604.76	FJ445113.1	7108	Human rhinovirus 8 strain ATCC VR-1118 complete genome		0	1240	810/878 (92%)	6/878 (1%)	Plus/Plus	33	905	4105	4981
31	1055	5833	2901	2932	1377.89	FJ445113.1	7108	Human rhinovirus 8 strain ATCC VR-1118 complete genome		0	1389	954/1055 (90%)	0/1055 (0%)	Plus/Minus	1	1055	2611	1557
36	1055	3973	2113	1860	864.825	FJ445113.1	7108	Human rhinovirus 8 strain ATCC VR-1118 complete genome		0	1395	955/1055 (91%)	0/1055 (0%)	Plus/Plus	1	1055	1557	2611
33	1055	3759	2047	1712	808.544	FJ445113.1	7108	Human rhinovirus 8 strain ATCC VR-1118 complete genome		0	1395	955/1055 (91%)	0/1055 (0%)	Plus/Minus	1	1055	2611	1557
27	560	2470	2260	210	800.623	FJ445113.1	7108	Human rhinovirus 8 strain ATCC VR-1118 complete genome		0	737	481/522 (92%)	0/522 (0%)	Plus/Plus	20	541	4551	5072
26	805	1831	1649	182	410.353	FJ445113.1	7108	Human rhinovirus 8 strain ATCC VR-1118 complete genome		0	662	438/478 (92%)	0/478 (0%)	Plus/Minus	1	478	5559	5082		5e-128	468	307/334 (92%)	0/334 (0%)	Plus/Plus	472	805	4552	4885
30	829	1458	852	606	386.376	FJ445113.1	7108	Human rhinovirus 8 strain ATCC VR-1118 complete genome		0	894	602/661 (91%)	0/661 (0%)	Plus/Minus	167	827	2297	1637		2e-58	237	151/162 (93%)	1/162 (1%)	Plus/Plus	3	163	2097	2258
38	818	1460	854	606	385.925	FJ445113.1	7108	Human rhinovirus 8 strain ATCC VR-1118 complete genome		0	887	600/660 (91%)	0/660 (0%)	Plus/Plus	3	662	1637	2296		2e-53	220	141/152 (93%)	0/152 (0%)	Plus/Minus	667	818	2258	2107
34	829	1414	866	548	367.554	FJ445113.1	7108	Human rhinovirus 8 strain ATCC VR-1118 complete genome		0	894	602/661 (91%)	0/661 (0%)	Plus/Minus	167	827	2297	1637		8e-57	231	150/162 (93%)	1/162 (1%)	Plus/Plus	3	163	2097	2258
25	355	463	463	0	211.29	FJ445113.1	7108	Human rhinovirus 8 strain ATCC VR-1118 complete genome		2e-138	501	327/355 (92%)	0/355 (0%)	Plus/Plus	1	355	4531	4885
35	731	2017	1863	154	482.777	EU840862.1	1695	Human rhinovirus 8 polyprotein gene partial cds		2e-162	582	379/411 (92%)	0/411 (0%)	Plus/Plus	321	731	130	540
1	7155	57016	31682	25334	2053.61	DQ473511.1	7036	Human rhinovirus 55 complete genome		0	10019	6501/7038 (92%)	3/7038 (0%)	Plus/Minus	19	7056	7036	2		7e-31	148	88/92 (96%)	0/92 (0%)	Plus/Plus	7064	7155	111	202
45	673	334	326	8	88.99	JQ837718.1	7007	Human rhinovirus A strain HRV-A55_p1275_s6474_2000 polyprotein		1e-147	532	308/318 (97%)	0/318 (0%)	Plus/Minus	4	321	318	1		7e-136	494	289/300 (96%)	0/300 (0%)	Plus/Plus	371	670	19	318
43	718	3724	2736	988	1341.85	EU840817.1	1787	Human rhinovirus 41 polyprotein gene partial cds		0	931	632/696 (91%)	0/696 (0%)	Plus/Minus	23	718	953	258
3	5884	50049	25499	24550	2179.23	DQ473491.1	7145	Human rhinovirus 41 complete genome		0	7505	5265/5865 (90%)	1/5865 (0%)	Plus/Minus	1	5864	5865	1
19	785	3026	1378	1648	1004.1	DQ473491.1	7145	Human rhinovirus 41 complete genome		0	941	685/773 (89%)	0/773 (0%)	Plus/Minus	13	785	1775	1003
16	966	3523	1779	1744	923.236	DQ473491.1	7145	Human rhinovirus 41 complete genome		1e-164	590	433/490 (88%)	0/490 (0%)	Plus/Minus	476	965	1774	1285		1e-155	560	413/468 (88%)	0/468 (0%)	Plus/Plus	3	470	1285	1752
15	787	2624	1204	1420	882.09	DQ473491.1	7145	Human rhinovirus 41 complete genome		0	946	686/773 (89%)	0/773 (0%)	Plus/Minus	15	787	1775	1003
58	929	2777	2417	360	696.996	DQ473491.1	7145	Human rhinovirus 41 complete genome		0	652	461/514 (90%)	3/514 (1%)	Plus/Plus	1	513	6461	6972		7e-157	564	394/438 (90%)	2/438 (0%)	Plus/Minus	491	927	7000	6564
44	1267	3386	2196	1190	681.984	DQ473491.1	7145	Human rhinovirus 41 complete genome		0	955	693/781 (89%)	0/781 (0%)	Plus/Plus	487	1267	5086	5866		1e-166	597	419/467 (90%)	0/467 (0%)	Plus/Plus	4	470	5400	5866
22	749	1844	870	974	638.768	DQ473491.1	7145	Human rhinovirus 41 complete genome		0	904	647/726 (89%)	0/726 (0%)	Plus/Plus	10	735	1048	1773
17	762	1826	846	980	611.294	DQ473491.1	7145	Human rhinovirus 41 complete genome		0	870	618/691 (89%)	1/691 (0%)	Plus/Minus	10	700	1775	1086
23	1282	2970	1424	1546	588.49	DQ473491.1	7145	Human rhinovirus 41 complete genome		0	926	671/756 (89%)	0/756 (0%)	Plus/Plus	54	809	1021	1776		1e-155	560	413/468 (88%)	0/468 (0%)	Plus/Minus	813	1280	1752	1285
28	816	1707	1351	356	444.404	DQ473491.1	7145	Human rhinovirus 41 complete genome		4e-164	588	400/441 (91%)	0/441 (0%)	Plus/Plus	1	441	2919	3359		3e-140	508	341/374 (91%)	0/374 (0%)	Plus/Minus	443	816	3404	3031
2	1454	2600	1356	1244	441.162	DQ473491.1	7145	Human rhinovirus 41 complete genome		0	905	664/751 (88%)	0/751 (0%)	Plus/Plus	11	761	1022	1772		0	854	610/684 (89%)	0/684 (0%)	Plus/Minus	768	1451	1752	1069
4	739	1265	661	604	432.862	DQ473491.1	7145	Human rhinovirus 41 complete genome		0	852	606/678 (89%)	1/678 (0%)	Plus/Minus	18	694	1759	1082
14	1262	2186	1088	1098	420.094	DQ473491.1	7145	Human rhinovirus 41 complete genome		0	935	680/767 (89%)	0/767 (0%)	Plus/Plus	1	767	1003	1769		1e-165	593	435/492 (88%)	0/492 (0%)	Plus/Minus	771	1262	1752	1261
65	1021	1786	1502	284	280.505	DQ473491.1	7145	Human rhinovirus 41 complete genome		0	660	498/568 (88%)	1/568 (0%)	Plus/Minus	7	574	4803	4237
1069	1233	105	99	6	21.24	EF173414.1	7125	Human rhinovirus 11 complete genome		0	989	990/1216 (81%)	5/1216 (0%)	Plus/Minus	2	1215	5379	4167

## Sheet: NGS8
Contig ID	Consensus length	Total read count	Single reads	Reads in pairs	Average coverage	BLAST subject	Subject length	Subject definition	Range #1	E-value	Score	Identity	Gap	Strand	Query start	Query end	Subject start	Subject end	Range #2	E-value	Score	Identity	Gap	Strand	Query start	Query end	Subject start	Subject end	Range #3	E-value	Score	Identity	Gap	Strand	Query start	Query end	Subject start	Subject end
92	512	875	647	228	418.799	JQ837718.1	7007	Human rhinovirus A strain HRV-A55_p1275_s6474_2000 polyprotein		0	712	463/502 (92%)	0/502 (0%)	Plus/Plus	11	512	6482	6983
14	2679	28355	14223	14132	2649.05	JQ994494.1	6352	Human rhinovirus A strain HRV-A20_p1068_sR680_2008 polyprotein		0	4078	2236/2250 (99%)	0/2250 (0%)	Plus/Plus	430	2679	1848	4097		0	808	439/440 (99%)	0/440 (0%)	Plus/Minus	1	440	2064	1625
57	2313	10160	6616	3544	1067.4	JN798571.1	6593	Human rhinovirus A strain HRV-A20_p1220_sR1437_2009 polyprotein		0	4013	2231/2260 (99%)	0/2260 (0%)	Plus/Minus	1	2260	6383	4124		6e-17	100	56/57 (98%)	0/57 (0%)	Plus/Plus	2257	2313	4102	4158
2	1859	17746	11460	6286	2485.51	JQ994494.1	6352	Human rhinovirus A strain HRV-A20_p1068_sR680_2008 polyprotein		0	2889	1588/1600 (99%)	0/1600 (0%)	Plus/Minus	260	1859	4803	3204		9e-124	455	254/258 (98%)	0/258 (0%)	Plus/Plus	1	258	4315	4572
1	1791	28954	16352	12602	4453.8	JQ994494.1	6352	Human rhinovirus A strain HRV-A20_p1068_sR680_2008 polyprotein		0	3225	1776/1791 (99%)	0/1791 (0%)	Plus/Minus	1	1791	4942	3152
51	1588	22040	10750	11290	3454.7	JN614993.1	7034	Human rhinovirus A strain HRV-A20_p1169_sR1200_2009 polyprotein		0	2407	1323/1333 (99%)	0/1333 (0%)	Plus/Plus	256	1588	1	1333		9e-74	289	160/162 (99%)	0/162 (0%)	Plus/Minus	1	162	162	1
93	1531	17428	8892	8536	2858.62	JN614993.1	7034	Human rhinovirus A strain HRV-A20_p1169_sR1200_2009 polyprotein		0	2772	1521/1531 (99%)	0/1531 (0%)	Plus/Plus	1	1531	2286	3816
56	1484	7551	4225	3326	1323.27	JN798571.1	6593	Human rhinovirus A strain HRV-A20_p1220_sR1437_2009 polyprotein		0	2663	1470/1484 (99%)	0/1484 (0%)	Plus/Minus	1	1484	6383	4900
28	1384	19430	8734	10696	3514.82	JQ994494.1	6352	Human rhinovirus A strain HRV-A20_p1068_sR680_2008 polyprotein		0	2507	1375/1384 (99%)	0/1384 (0%)	Plus/Plus	1	1384	1174	2557
64	1242	1492	1052	440	264.194	JQ994494.1	6352	Human rhinovirus A strain HRV-A20_p1068_sR680_2008 polyprotein		0	1142	635/643 (99%)	2/643 (0%)	Plus/Minus	1	643	5875	5235		0	974	541/548 (99%)	0/548 (0%)	Plus/Plus	637	1184	5171	5718		7e-24	122	66/66 (100%)	0/66 (0%)	Plus/Minus	1177	1242	5824	5759
83	1236	5216	3124	2092	1010.1	JQ994494.1	6352	Human rhinovirus A strain HRV-A20_p1068_sR680_2008 polyprotein		0	1330	731/736 (99%)	1/736 (0%)	Plus/Plus	496	1230	3246	3981		0	913	500/503 (99%)	0/503 (0%)	Plus/Minus	1	503	3845	3343
63	1218	2785	1745	1040	553.489	JN798571.1	6593	Human rhinovirus A strain HRV-A20_p1220_sR1437_2009 polyprotein		0	1432	789/796 (99%)	0/796 (0%)	Plus/Plus	423	1218	5070	5865		0	776	427/430 (99%)	1/430 (0%)	Plus/Minus	1	429	5539	5110
58	1141	1564	1194	370	243.65	JQ994494.1	6352	Human rhinovirus A strain HRV-A20_p1068_sR680_2008 polyprotein		0	2047	1128/1138 (99%)	0/1138 (0%)	Plus/Plus	1	1138	923	2060
91	1129	3983	2519	1464	865.008	JQ994494.1	6352	Human rhinovirus A strain HRV-A20_p1068_sR680_2008 polyprotein		0	2028	1119/1129 (99%)	1/1129 (0%)	Plus/Minus	1	1129	2064	937
72	1128	4055	2509	1546	890.38	JQ994494.1	6352	Human rhinovirus A strain HRV-A20_p1068_sR680_2008 polyprotein		0	2023	1119/1130 (99%)	4/1130 (0%)	Plus/Minus	1	1128	2064	937
61	1127	5024	2892	2132	1128.95	JQ994494.1	6352	Human rhinovirus A strain HRV-A20_p1068_sR680_2008 polyprotein		0	2026	1119/1129 (99%)	3/1129 (0%)	Plus/Minus	1	1127	2064	937
70	1126	9516	4592	4924	2248.89	JQ994494.1	6352	Human rhinovirus A strain HRV-A20_p1068_sR680_2008 polyprotein		0	2032	1119/1128 (99%)	2/1128 (0%)	Plus/Minus	1	1126	2064	937
69	1126	4357	2651	1706	953.333	JQ994494.1	6352	Human rhinovirus A strain HRV-A20_p1068_sR680_2008 polyprotein		0	2021	1117/1128 (99%)	2/1128 (0%)	Plus/Minus	1	1126	2064	937
62	1126	4025	2425	1600	867.71	JQ994494.1	6352	Human rhinovirus A strain HRV-A20_p1068_sR680_2008 polyprotein		0	2026	1118/1128 (99%)	2/1128 (0%)	Plus/Minus	1	1126	2064	937
21	1054	5403	3243	2160	1313.84	JQ994494.1	6352	Human rhinovirus A strain HRV-A20_p1068_sR680_2008 polyprotein		0	1639	906/915 (99%)	2/915 (0%)	Plus/Minus	1	913	2064	1150		2e-58	237	141/147 (96%)	1/147 (1%)	Plus/Plus	909	1054	54	200		3e-17	100	54/54 (100%)	0/54 (0%)	Plus/Plus	1001	1054	276	329
90	1018	1260	1066	194	197.707	JQ994494.1	6352	Human rhinovirus A strain HRV-A20_p1068_sR680_2008 polyprotein		0	1821	1010/1021 (99%)	3/1021 (0%)	Plus/Minus	1	1018	2064	1044
17	992	8109	5917	2192	1961.51	JQ994494.1	6352	Human rhinovirus A strain HRV-A20_p1068_sR680_2008 polyprotein		0	1777	978/986 (99%)	0/986 (0%)	Plus/Minus	1	986	1559	574
73	989	7583	4347	3236	1834.32	JN614993.1	7034	Human rhinovirus A strain HRV-A20_p1169_sR1200_2009 polyprotein		0	1639	899/905 (99%)	0/905 (0%)	Plus/Plus	1	905	2286	3190		3e-32	150	81/81 (100%)	0/81 (0%)	Plus/Minus	909	989	3292	3212
60	974	2738	1910	828	596.371	JQ994494.1	6352	Human rhinovirus A strain HRV-A20_p1068_sR680_2008 polyprotein		0	974	543/550 (99%)	3/550 (1%)	Plus/Plus	1	548	1091	1639
74	974	2168	1620	548	433.508	JQ994494.1	6352	Human rhinovirus A strain HRV-A20_p1068_sR680_2008 polyprotein		0	1749	967/976 (99%)	4/976 (0%)	Plus/Minus	1	974	2064	1091
71	973	2410	1686	724	512.678	JQ994494.1	6352	Human rhinovirus A strain HRV-A20_p1068_sR680_2008 polyprotein		0	1753	967/975 (99%)	3/975 (0%)	Plus/Minus	1	973	2064	1091
82	959	3008	2824	184	664.016	JQ994494.1	6352	Human rhinovirus A strain HRV-A20_p1068_sR680_2008 polyprotein		0	1157	634/638 (99%)	0/638 (0%)	Plus/Minus	3	640	5150	4513		5e-159	571	319/324 (98%)	0/324 (0%)	Plus/Plus	636	959	4228	4551
12	932	1154	990	164	229.435	JQ994494.1	6352	Human rhinovirus A strain HRV-A20_p1068_sR680_2008 polyprotein		0	896	491/494 (99%)	0/494 (0%)	Plus/Minus	1	494	3719	3226		0	808	443/446 (99%)	0/446 (0%)	Plus/Plus	487	932	3255	3700
59	897	1028	1002	26	194.896	JQ994494.1	6352	Human rhinovirus A strain HRV-A20_p1068_sR680_2008 polyprotein		0	1271	704/711 (99%)	3/711 (0%)	Plus/Plus	188	895	1350	2060		1e-90	344	188/189 (99%)	0/189 (0%)	Plus/Minus	1	189	1082	894
22	875	3796	2696	1100	1122.88	JN798571.1	6593	Human rhinovirus A strain HRV-A20_p1220_sR1437_2009 polyprotein		0	1572	866/873 (99%)	1/873 (0%)	Plus/Minus	4	875	1505	633
75	754	644	626	18	144.959	JQ994494.1	6352	Human rhinovirus A strain HRV-A20_p1068_sR680_2008 polyprotein		0	1339	746/756 (99%)	2/756 (0%)	Plus/Minus	1	754	2064	1309
13	746	3761	2119	1642	1241.45	JQ994494.1	6352	Human rhinovirus A strain HRV-A20_p1068_sR680_2008 polyprotein		0	1315	722/727 (99%)	0/727 (0%)	Plus/Plus	19	745	3255	3981
123	716	1164	854	310	376.538	JN541270.1	6984	Human rhinovirus A strain HRV-A20_p1080_sR698_2008 polyprotein		0	955	549/565 (97%)	0/565 (0%)	Plus/Minus	10	574	6984	6420		2e-52	217	135/144 (94%)	0/144 (0%)	Plus/Plus	572	715	6275	6418
188	710	2306	1578	728	688.683	JN798571.1	6593	Human rhinovirus A strain HRV-A20_p1220_sR1437_2009 polyprotein		0	1170	658/670 (98%)	1/670 (0%)	Plus/Plus	1	669	2615	3284		3e-15	93.5	50/50 (100%)	0/50 (0%)	Plus/Minus	661	710	3297	3248
85	685	1364	1258	106	394.277	JQ994494.1	6352	Human rhinovirus A strain HRV-A20_p1068_sR680_2008 polyprotein		0	1190	660/667 (99%)	3/667 (0%)	Plus/Plus	20	685	1816	2480
68	670	2881	1565	1316	1126	JN798571.1	6593	Human rhinovirus A strain HRV-A20_p1220_sR1437_2009 polyprotein		0	1066	585/589 (99%)	0/589 (0%)	Plus/Plus	82	670	4951	5539		4e-34	156	86/87 (99%)	0/87 (0%)	Plus/Plus	1	87	5448	5534
378	632	345	345	0	70.009	JQ994494.1	6352	Human rhinovirus A strain HRV-A20_p1068_sR680_2008 polyprotein		2e-165	592	328/332 (99%)	0/332 (0%)	Plus/Plus	1	332	4006	4337		6e-07	65.8	35/35 (100%)	0/35 (0%)	Plus/Minus	326	360	4376	4342
1665	617	724	724	0	203.347	JN798571.1	6593	Human rhinovirus A strain HRV-A20_p1220_sR1437_2009 polyprotein		0	695	378/379 (99%)	0/379 (0%)	Plus/Minus	239	617	2110	1732
86	588	545	545	0	132.075	JN798571.1	6593	Human rhinovirus A strain HRV-A20_p1220_sR1437_2009 polyprotein		0	695	382/385 (99%)	0/385 (0%)	Plus/Plus	204	588	1782	2166		2e-101	379	209/211 (99%)	0/211 (0%)	Plus/Plus	1	211	2126	2336
16	541	583	577	6	194.383	JN798571.1	6593	Human rhinovirus A strain HRV-A20_p1220_sR1437_2009 polyprotein		0	756	413/415 (99%)	0/415 (0%)	Plus/Minus	1	415	1105	691		3e-49	206	124/130 (95%)	1/130 (1%)	Plus/Plus	413	541	512	641
65	1273	17326	10532	6794	3249.89	JN798574.1	7003	Human rhinovirus A strain HRV-A16_p1172_sR1217_2009 polyprotein		0	1367	776/794 (98%)	0/794 (0%)	Plus/Minus	1	794	2555	1762		0	828	476/490 (97%)	0/490 (0%)	Plus/Plus	784	1273	2121	2610
3	6620	206503	107745	98758	8293.83	JN815253.1	6846	Human rhinovirus A strain HRV-A16_p1172_sR1216_2009 polyprotein		0	11500	6340/6397 (99%)	1/6397 (0%)	Plus/Plus	5	6401	450	6845
54	1357	5974	3810	2164	1130.18	JN815253.1	6846	Human rhinovirus A strain HRV-A16_p1172_sR1216_2009 polyprotein		0	2435	1344/1357 (99%)	0/1357 (0%)	Plus/Plus	1	1357	2388	3744
89	1292	1019	785	234	161.782	JN815253.1	6846	Human rhinovirus A strain HRV-A16_p1172_sR1216_2009 polyprotein		0	2263	1269/1290 (98%)	4/1290 (0%)	Plus/Minus	1	1290	3564	2279
231	1286	951	733	218	149.482	JN815253.1	6846	Human rhinovirus A strain HRV-A16_p1172_sR1216_2009 polyprotein		0	2281	1269/1286 (99%)	0/1286 (0%)	Plus/Minus	1	1286	3564	2279
29	1286	930	662	268	148.925	JN815253.1	6846	Human rhinovirus A strain HRV-A16_p1172_sR1216_2009 polyprotein		0	2281	1269/1286 (99%)	0/1286 (0%)	Plus/Minus	1	1286	3564	2279
31	1285	947	699	248	144.956	JN815253.1	6846	Human rhinovirus A strain HRV-A16_p1172_sR1216_2009 polyprotein		0	2279	1268/1285 (99%)	0/1285 (0%)	Plus/Minus	1	1285	3564	2280
23	1284	1099	827	272	178.747	JN815253.1	6846	Human rhinovirus A strain HRV-A16_p1172_sR1216_2009 polyprotein		0	2272	1266/1284 (99%)	0/1284 (0%)	Plus/Plus	1	1284	2280	3563
397	1283	1048	752	296	166.804	JN815253.1	6846	Human rhinovirus A strain HRV-A16_p1172_sR1216_2009 polyprotein		0	2272	1267/1285 (99%)	2/1285 (0%)	Plus/Minus	1	1283	3564	2280
135	1281	1140	776	364	187.692	JN815253.1	6846	Human rhinovirus A strain HRV-A16_p1172_sR1216_2009 polyprotein		0	2272	1264/1281 (99%)	0/1281 (0%)	Plus/Minus	1	1281	3564	2284
32	1281	1025	747	278	168.39	JN815253.1	6846	Human rhinovirus A strain HRV-A16_p1172_sR1216_2009 polyprotein		0	2272	1264/1281 (99%)	0/1281 (0%)	Plus/Minus	1	1281	3564	2284
410	1177	3051	2089	962	699.761	JN815253.1	6846	Human rhinovirus A strain HRV-A16_p1172_sR1216_2009 polyprotein		0	2108	1165/1177 (99%)	0/1177 (0%)	Plus/Minus	1	1177	3564	2388
36	1177	2929	2021	908	661.831	JN815253.1	6846	Human rhinovirus A strain HRV-A16_p1172_sR1216_2009 polyprotein		0	2108	1165/1177 (99%)	0/1177 (0%)	Plus/Minus	1	1177	3564	2388
772	1177	2823	1965	858	633.494	JN815253.1	6846	Human rhinovirus A strain HRV-A16_p1172_sR1216_2009 polyprotein		0	2108	1165/1177 (99%)	0/1177 (0%)	Plus/Plus	1	1177	2388	3564
35	1175	2833	1947	886	629.294	JN815253.1	6846	Human rhinovirus A strain HRV-A16_p1172_sR1216_2009 polyprotein		0	2100	1164/1177 (99%)	2/1177 (0%)	Plus/Minus	1	1175	3564	2388
159	1173	2864	1962	902	659.849	JN815253.1	6846	Human rhinovirus A strain HRV-A16_p1172_sR1216_2009 polyprotein		0	2087	1162/1177 (99%)	4/1177 (0%)	Plus/Plus	1	1173	2388	3564
256	1018	3592	2960	632	695.288	JN815253.1	6846	Human rhinovirus A strain HRV-A16_p1172_sR1216_2009 polyprotein		0	1009	550/552 (99%)	0/552 (0%)	Plus/Minus	463	1014	1005	454		0	861	468/469 (99%)	0/469 (0%)	Plus/Plus	1	469	748	1216
27	1010	10676	4874	5802	2507.53	JN815253.1	6846	Human rhinovirus A strain HRV-A16_p1172_sR1216_2009 polyprotein		0	1663	909/913 (99%)	1/913 (0%)	Plus/Minus	1	913	919	8
26	975	7724	4202	3522	1763.81	JN815253.1	6846	Human rhinovirus A strain HRV-A16_p1172_sR1216_2009 polyprotein		0	1037	568/571 (99%)	1/571 (0%)	Plus/Plus	405	975	30	599		0	741	408/411 (99%)	1/411 (0%)	Plus/Minus	1	411	601	192
122	962	8048	6396	1652	1902.69	JN815253.1	6846	Human rhinovirus A strain HRV-A16_p1172_sR1216_2009 polyprotein		0	902	494/497 (99%)	0/497 (0%)	Plus/Minus	1	497	1746	1250		0	821	450/453 (99%)	0/453 (0%)	Plus/Plus	510	962	968	1420
20	770	324	270	54	71.253	JN815253.1	6846	Human rhinovirus A strain HRV-A16_p1172_sR1216_2009 polyprotein		0	1330	753/769 (98%)	2/769 (0%)	Plus/Plus	1	767	2279	3047
18	759	289	257	32	66.097	JN815253.1	6846	Human rhinovirus A strain HRV-A16_p1172_sR1216_2009 polyprotein		0	1317	743/758 (98%)	0/758 (0%)	Plus/Plus	2	759	2279	3036
25	758	606	554	52	151.004	JN815253.1	6846	Human rhinovirus A strain HRV-A16_p1172_sR1216_2009 polyprotein		0	1319	742/756 (98%)	0/756 (0%)	Plus/Minus	1	756	3034	2279
566	758	497	443	54	145.435	JN815253.1	6846	Human rhinovirus A strain HRV-A16_p1172_sR1216_2009 polyprotein		0	1310	741/757 (98%)	0/757 (0%)	Plus/Minus	1	757	3035	2279
19	758	319	291	28	75.269	JN815253.1	6846	Human rhinovirus A strain HRV-A16_p1172_sR1216_2009 polyprotein		0	1303	735/750 (98%)	0/750 (0%)	Plus/Plus	1	750	2280	3029
37	757	359	317	42	85.083	JN815253.1	6846	Human rhinovirus A strain HRV-A16_p1172_sR1216_2009 polyprotein		0	1314	742/757 (98%)	1/757 (0%)	Plus/Minus	1	757	3036	2281
261	756	329	287	42	77.946	JN815253.1	6846	Human rhinovirus A strain HRV-A16_p1172_sR1216_2009 polyprotein		0	1303	736/751 (98%)	1/751 (0%)	Plus/Minus	6	756	3029	2280
30	755	372	320	52	101.224	JN815253.1	6846	Human rhinovirus A strain HRV-A16_p1172_sR1216_2009 polyprotein		0	1299	733/748 (98%)	0/748 (0%)	Plus/Minus	8	755	3029	2282
298	752	3386	2060	1326	1079.17	JN815253.1	6846	Human rhinovirus A strain HRV-A16_p1172_sR1216_2009 polyprotein		0	1356	746/752 (99%)	0/752 (0%)	Plus/Minus	1	752	3744	2993
198	751	581	511	70	179.9	JN815253.1	6846	Human rhinovirus A strain HRV-A16_p1172_sR1216_2009 polyprotein		0	1291	731/747 (98%)	0/747 (0%)	Plus/Plus	1	747	2283	3029
38	749	320	286	34	80.852	JN815253.1	6846	Human rhinovirus A strain HRV-A16_p1172_sR1216_2009 polyprotein		0	1290	733/750 (98%)	1/750 (0%)	Plus/Minus	1	749	3035	2286
24	729	901	599	302	305.575	JN798574.1	7003	Human rhinovirus A strain HRV-A16_p1172_sR1217_2009 polyprotein		0	763	437/449 (97%)	0/449 (0%)	Plus/Plus	272	720	2240	2688		2e-117	433	245/250 (98%)	2/250 (1%)	Plus/Minus	27	274	3094	2845
126	642	232	222	10	54.212	JN815253.1	6846	Human rhinovirus A strain HRV-A16_p1172_sR1216_2009 polyprotein		0	726	401/405 (99%)	0/405 (0%)	Plus/Minus	8	412	3417	3013		9e-115	424	237/241 (98%)	0/241 (0%)	Plus/Plus	402	642	3049	3289
1770	502	408	384	24	161.817	JN815253.1	6846	Human rhinovirus A strain HRV-A16_p1172_sR1216_2009 polyprotein		0	830	485/501 (97%)	8/501 (2%)	Plus/Minus	1	499	3074	2580
55	380	93	93	0	36.287	JN815253.1	6846	Human rhinovirus A strain HRV-A16_p1172_sR1216_2009 polyprotein		1e-161	579	319/322 (99%)	0/322 (0%)	Plus/Plus	1	322	2997	3318		3e-18	102	57/58 (98%)	0/58 (0%)	Plus/Minus	323	380	2907	2850
265	1597	220	214	6	21.595	JF781511.1	6088	Human rhinovirus A strain HRV-A12_s202712_2007 polyprotein gene		0	2379	1473/1563 (94%)	10/1563 (1%)	Plus/Minus	40	1597	2534	977
67	4212	481	337	144	29.285	FJ445113.1	7108	Human rhinovirus 8 strain ATCC VR-1118 complete genome		0	5600	3824/4217 (91%)	11/4217 (0%)	Plus/Plus	1	4212	530	4740
9	1404	38554	11760	26794	5937.43	FJ445176.1	7146	Human rhinovirus 7 strain ATCC VR-1117 complete genome		0	1476	913/970 (94%)	0/970 (0%)	Plus/Plus	434	1403	107	1076		4e-146	529	306/316 (97%)	0/316 (0%)	Plus/Plus	1	316	145	460		6e-45	193	119/126 (94%)	2/126 (2%)	Plus/Minus	313	436	126	1
4	4965	111129	58679	52450	5807.89	FJ445176.1	7146	Human rhinovirus 7 strain ATCC VR-1117 complete genome		0	6685	4510/4955 (91%)	2/4955 (0%)	Plus/Minus	12	4965	7146	2193
33	2933	44461	21307	23154	3904.05	FJ445176.1	7146	Human rhinovirus 7 strain ATCC VR-1117 complete genome		0	3668	2469/2709 (91%)	5/2709 (0%)	Plus/Minus	226	2933	3131	427		2e-72	285	186/202 (92%)	0/202 (0%)	Plus/Plus	8	209	2656	2857
136	742	4105	2615	1490	1404.15	FJ445176.1	7146	Human rhinovirus 7 strain ATCC VR-1117 complete genome		0	996	663/725 (91%)	0/725 (0%)	Plus/Minus	15	739	1781	1057
177	1191	6211	4089	2122	1247.53	FJ445176.1	7146	Human rhinovirus 7 strain ATCC VR-1117 complete genome		0	1596	1080/1187 (91%)	3/1187 (0%)	Plus/Plus	5	1191	1012	2195
7	1513	3592	2126	1466	549.851	FJ445176.1	7146	Human rhinovirus 7 strain ATCC VR-1117 complete genome		0	1978	1376/1525 (90%)	13/1525 (1%)	Plus/Plus	1	1513	2192	3715
6	1508	3453	2139	1314	522.906	FJ445176.1	7146	Human rhinovirus 7 strain ATCC VR-1117 complete genome		0	1967	1373/1523 (90%)	16/1523 (1%)	Plus/Plus	1	1508	2194	3715
8	1490	3258	2030	1228	501.041	FJ445176.1	7146	Human rhinovirus 7 strain ATCC VR-1117 complete genome		0	1964	1355/1498 (90%)	11/1498 (1%)	Plus/Plus	1	1488	2193	3689
189	1141	1858	1010	848	413.833	FJ445176.1	7146	Human rhinovirus 7 strain ATCC VR-1117 complete genome		0	1238	851/941 (90%)	2/941 (0%)	Plus/Minus	202	1141	3131	2192		2e-63	254	169/185 (91%)	0/185 (0%)	Plus/Plus	1	185	2673	2857
172	1308	2125	1309	816	400.635	FJ445176.1	7146	Human rhinovirus 7 strain ATCC VR-1117 complete genome		0	1216	831/917 (91%)	2/917 (0%)	Plus/Plus	1	916	2192	3107		6e-154	555	360/390 (92%)	0/390 (0%)	Plus/Minus	916	1305	2969	2580
80	1089	1635	853	782	372.19	FJ445176.1	7146	Human rhinovirus 7 strain ATCC VR-1117 complete genome		0	1221	834/920 (91%)	2/920 (0%)	Plus/Plus	1	919	2192	3110		5e-50	209	133/143 (93%)	0/143 (0%)	Plus/Minus	947	1089	2857	2715
5	1427	2242	1434	808	356.044	FJ445176.1	7146	Human rhinovirus 7 strain ATCC VR-1117 complete genome		0	1875	1300/1439 (90%)	13/1439 (1%)	Plus/Plus	1	1427	2192	3629
53	1203	1703	935	768	336.032	FJ445176.1	7146	Human rhinovirus 7 strain ATCC VR-1117 complete genome		0	1507	1081/1210 (89%)	13/1210 (1%)	Plus/Plus	1	1198	2193	3401
88	1051	1703	1429	274	235.06	FJ445176.1	7146	Human rhinovirus 7 strain ATCC VR-1117 complete genome		0	1267	850/931 (91%)	3/931 (0%)	Plus/Plus	121	1051	1268	2195		8e-38	169	111/121 (92%)	0/121 (0%)	Plus/Minus	9	129	1760	1640
34	7051	91167	48801	42366	3259.05	DQ473511.1	7036	Human rhinovirus 55 complete genome		0	10002	6498/7038 (92%)	3/7038 (0%)	Plus/Minus	11	7048	7036	2
127	622	982	930	52	261.212	EU840817.1	1787	Human rhinovirus 41 polyprotein gene partial cds		2e-111	412	298/335 (89%)	2/335 (1%)	Plus/Minus	286	619	1639	1306		7e-91	344	243/271 (90%)	2/271 (1%)	Plus/Minus	1	270	1768	1499
11	630	651	589	62	216.241	EU840817.1	1787	Human rhinovirus 41 polyprotein gene partial cds		0	797	571/638 (89%)	11/638 (2%)	Plus/Minus	3	630	1454	818
50	889	25710	9932	15778	6310.74	DQ473491.1	7145	Human rhinovirus 41 complete genome		0	1206	744/789 (94%)	1/789 (0%)	Plus/Plus	99	886	1	789
10	6102	76037	41389	34648	3153.13	DQ473491.1	7145	Human rhinovirus 41 complete genome		0	7725	5462/6101 (90%)	2/6101 (0%)	Plus/Minus	3	6102	6602	503
109	945	1189	819	370	266.999	DQ473491.1	7145	Human rhinovirus 41 complete genome		0	1240	853/944 (90%)	0/944 (0%)	Plus/Plus	1	944	2482	3425
106	621	755	635	120	241.51	DQ473491.1	7145	Human rhinovirus 41 complete genome		0	802	546/602 (91%)	0/602 (0%)	Plus/Plus	1	602	2760	3361
110	844	1205	1057	148	233.214	DQ473491.1	7145	Human rhinovirus 41 complete genome		0	1040	741/830 (89%)	0/830 (0%)	Plus/Minus	15	844	1973	1144
144	964	818	716	102	159.265	DQ473491.1	7145	Human rhinovirus 41 complete genome		0	808	547/602 (91%)	0/602 (0%)	Plus/Minus	363	964	3359	2758		4e-130	475	325/359 (91%)	0/359 (0%)	Plus/Plus	3	361	3046	3404
108	1221	683	577	106	145.245	DQ473491.1	7145	Human rhinovirus 41 complete genome		0	843	572/630 (91%)	0/630 (0%)	Plus/Minus	592	1221	3386	2757		0	797	543/599 (91%)	0/599 (0%)	Plus/Plus	1	599	2763	3361
104	1216	483	413	70	94.302	DQ473491.1	7145	Human rhinovirus 41 complete genome		0	817	561/620 (90%)	1/620 (0%)	Plus/Plus	1	619	2767	3386		0	804	547/603 (91%)	0/603 (0%)	Plus/Minus	614	1216	3359	2757
102	1219	435	353	82	83.17	DQ473491.1	7145	Human rhinovirus 41 complete genome		0	832	562/618 (91%)	0/618 (0%)	Plus/Minus	602	1219	3374	2757		0	789	539/595 (91%)	0/595 (0%)	Plus/Plus	1	595	2765	3359
105	966	363	343	20	78.756	DQ473491.1	7145	Human rhinovirus 41 complete genome		0	795	544/601 (91%)	0/601 (0%)	Plus/Plus	1	601	2759	3359		3e-131	479	329/364 (90%)	0/364 (0%)	Plus/Minus	600	963	3409	3046
111	488	220	160	60	70.758	DQ473491.1	7145	Human rhinovirus 41 complete genome		4e-172	614	418/461 (91%)	0/461 (0%)	Plus/Plus	7	467	2899	3359
107	947	303	281	22	68.615	DQ473491.1	7145	Human rhinovirus 41 complete genome		0	769	526/581 (91%)	0/581 (0%)	Plus/Plus	3	583	2779	3359		4e-130	475	325/359 (91%)	0/359 (0%)	Plus/Minus	586	944	3404	3046
100	593	170	140	30	67.039	DQ473491.1	7145	Human rhinovirus 41 complete genome		0	758	515/567 (91%)	1/567 (0%)	Plus/Plus	9	574	2793	3359
101	1214	300	248	52	47.587	DQ473491.1	7145	Human rhinovirus 41 complete genome		0	821	563/622 (91%)	1/622 (0%)	Plus/Minus	593	1214	3386	2766		0	795	545/602 (91%)	1/602 (0%)	Plus/Plus	1	601	2762	3363
113	618	127	113	14	43.204	DQ473491.1	7145	Human rhinovirus 41 complete genome		0	791	540/596 (91%)	0/596 (0%)	Plus/Plus	1	596	2764	3359
112	960	204	180	24	38.112	DQ473491.1	7145	Human rhinovirus 41 complete genome		0	798	544/600 (91%)	0/600 (0%)	Plus/Plus	1	600	2760	3359		2e-128	470	326/362 (90%)	0/362 (0%)	Plus/Minus	599	960	3409	3048
114	670	126	102	24	32.188	DQ473491.1	7145	Human rhinovirus 41 complete genome		0	830	567/626 (91%)	0/626 (0%)	Plus/Plus	1	626	2734	3359
103	599	94	88	6	23.469	DQ473491.1	7145	Human rhinovirus 41 complete genome		0	785	537/593 (91%)	0/593 (0%)	Plus/Plus	1	593	2767	3359

## Sheet: NGS9
Contig ID	Consensus length	Total read count	Single reads	Reads in pairs	Average coverage	BLAST subject	Subject length	Subject definition	Range #1	E-value	Score	Identity	Gap	Strand	Query start	Query end	Subject start	Subject end
1911	3730	661	583	78	48.6	JX575746.1	7348	Human parechovirus 1 isolate CAU10-NN complete genome		0	3958	3106/3587 (87%)	2/3587 (0%)	Plus/Minus	1	3586	7077	3492
94	2633	334	296	38	34.7	GQ183022.1	7320	Human parechovirus 1 isolate K129-93 complete genome		0	3450	2379/2634 (90%)	2/2634 (0%)	Plus/Minus	1	2633	3462	830

## Sheet: NGS10
Contig ID	Consensus length	Total read count	Single reads	Reads in pairs	Average coverage	BLAST subject	Subject length	Subject definition	Range #1	E-value	Score	Identity	Gap	Strand	Query start	Query end	Subject start	Subject end	Range #2	E-value	Score	Identity	Gap	Strand	Query start	Query end	Subject start	Subject end
62	7249	2335	1951	384	90.279	FM242866.1	7296	Human parechovirus type 1 PicoBank/HPeV1/a virus p123 gene for		0	10545	6680/7165 (93%)	2/7165 (0%)	Plus/Plus	86	7249	111	7274		2e-31	150	87/90 (97%)	0/90 (0%)	Plus/Minus	1	90	221	132
