# Supplementary material for: A Next-Generation Sequencing Data Analysis Pipeline for Detecting Unknown Pathogens from Mixed Clinical Samples and Revealing Their Genetic Diversity
Source: PLoS One. 2016 Mar 17;11(3):e0151495. doi: 10.1371/journal.pone.0151495 (PMC4795770; doi:10.1371/journal.pone.0151495)
Supplement: S2 File — Two isolates (TW-01662-201 and TW-02547-2011) tested negative for PCR. An iterative mapping method was implemented to generate their coding sequences. (FASTA) [file pone.0151495.s003.fasta]

>TW-01662-2010
ATGGAGACAATTAAGAATATTGCAGATATGGCGACTGGAGTAGTCAGTTCAGTTGATTCA
ACTATTAACGCAGTCAATGAGAAGGTGGAAAATGTAGGTAATGAAATTGGAGGTAATTTA
TTAACTAAAGTTGCAGATGACGCATCTAACGTACTTGGGCCAAATTGTTATGCCACAACA
GCTGAGCCTGAGAATAAGGATGTTGTACAGGCAACTACAACTGTCAACACAACTAATTTG
ACACAACACCCTTCAGCACCAACAATGCCCTTCACTCCTGATTTCTCCAATGTTGACACA
TTCCACTCAATGGCATATGACATCACCACTGGGGAGAAAAACCCCAGTAAATTGGTTAGG
TTGGAGACTCATGAATGGACACCAACCTGGGCTAGAGGACACCAGATAACCCATGTGGAA
TTACCAAAAGTATTTTGGGACAAAAACAGTAAGCCAGCCTATGGCCAATCAAGATATTTT
GCAGCAGTACGGTGTGGTTTCCATTTTCAAGTACAAGTGAATGTTAATCAAGGAACAGCT
GGTAGTGCATTGGTGGTGTATGAACCCAAACCTGTTGTGACATATGACTCAAAGTTAGAA
TTTGGAGCATTTACCAATCTGCCACATGTGTTGATGAATTTAGCTGAAACTACACAGGCT
GATTTATGTATCCCCTATGTTGCTGACACAAACTACGTTAAAACAGATTCGTCAGACTTA
GGGCAACTAAAGGTCTACGTGTGGACTCCTTTGTCCATACCTTCAGGTTCTGCTACACAA
GTTGATGTAACTATACTGGGTAGCTTGTTGCAATTGGATTTCCAAAACCCTAGGGTATTT
GGTCAAGACGTTGGTATTTATGACAATGCACCAATGCGGAAGCAAAATATCAAAAAGATT
CTTACAATGAGTACCAAATACAAGTGGACTAGACAAAAGATTGATATTGCAGAAGGGCCT
GGTTCTATGAACATGGCAAATGTGTTAAGCACCACTGCAGCGCAATCAGTTGCATTAGTT
GGGGAAAGAGCATTCTATGATCCAAGAACGGCAGGCAGCAAGAGTAGGTTTGATGACCTA
GTGAAAATATCTCAGCTTTTTTCTGTGATGAGTGATTCTACAACTCCATCAGCCAATCAT
GGTATAGATGCAAAGGGTTATTTCAAGTGGTCTTCTACAACCGCACCACAATCTGTAGTA
CATAGGAATATTGTTTACCTGAAACTGTTTCCCAATCTGAATGTTTTTGTTAACAGCTAC
TCATACTTTAGAGGTTCAGTTGTGTTAAGGTTGAGTGTATATGCCAGTACTTTCAATAGA
GGCCGTCTACGGATGGGTTTCTTTCCAAATGCTACCGAAGATAGTACTTCAGAGATAGAT
AATGCCATATACACAATTTGTGACTTAGGCAGTGACAACAGTTTTGAAATCACCATTCCA
TACTCATTTTCCACTTGGATGCGGAAAACGGATGGCCATGCGATTGGACTATTCCAAATT
GAAGTGCTTAACAGATTGACTTACAATAGTTCTAGCCCTAATGAGGTCTACTGTATTGTG
CAGGGCAAAATGGGGCAAGATGCCAGGTTCTTTTGCCCGACTGGTTCTGTAGTGACTTTT
CAGAACTCGTGGGGTTCACAAATGGACTTGACTGACCCTTTGTGTTTAGAAGAATCTGCA
GAGGAATGTAAACAGACCATATCACCGAATGAGTTGGGATTAACATCAGCCCAGGATGAT
GGACCGTTGGGTGACAACAAACCAAATTATTTTCTAAATTTCAAGTCCATGAATGTAGAC
ATCTTTACTGTTTCTCACACTAGGGTGGACAACTTGTTTGGGAGAGCTTGGTTTTACCAG
GAACATACTTTCACCAATGAAGGACAATGGAGAGTTAACTTGGAGTTCCCAAAGCAAGGC
CATGGTTCACTATCTCTATTATTTGCTTACTTCACAGGTGAATTGAACATTCATGTTTTG
TTTCTAGCTGGAAAAGGATTCCTTAGAGTAGCTCATACCTATGACACATCAGAAAGTAGG
GTTAACTTCTTGTCATCCAATGGTGTTATCACAATTCCAGCGGGGGAACAAATGACATTA
TCTGCACCTTATTACTCAAATAAACCCCTTAGAACAGTTAGGGACAGCAACAGCCTTGGG
TATCTAATGTGCAAACCATTCCTCACTGGAACAACAACAGGGAAAATAGAAGTCTATCTA
AGTCTGAGGTGCCCAAATTTCTTTTTCCCTCTTCCCGCACCTAAAGTAACAACTGGCCGC
GCCTTGCGGGGTGACATGGCAAATTTCTCAGACCAGAGCCCATATGATCATCAACCACAG
AGTCAAGTAATGAAACTGGCCTATTTAGATAGGGGTTTTTACAAGCACTATGGCATTATA
GTGGGAGAGAATGTATACCAGTTAGATTCAGATGATATTTTCAAAACTGCTTTAACAGGA
AAAGCTAGGTTCACTAAGACAAAATTAACTCCAGACTGGGTTATTGAAGAAGAATGTGAA
CTGGACTATTTCAGGGTAAAGTATCTTGAATCATCTGTCAACTCAGAGCATATTTTCTCA
GTGGACCACAATTGTGAAACTATTGCTAAAGATATCTTTGGCACTCACTCTCTTAGTCAA
CACCAAGCCATTGGTTTGATAGGCACAATCCTCTTAACTGCTGGCTTGATGTCAACTATT
AAAACACCAGTTAATGCTACAACCATTAAAGAGTTTTTCAACCATGCTATAGAAGGTGAT
GAACAGGGATTGTCTTTACTTGTACAGAAATGTACTACTTTCTTCTCTTCAGCAGCTACA
GAAATCTTAGACAATGACCTGGTTAAATTCATAGTAAAAATCCTTGTCAGAATTTTATGT
TATATGGTGTTATACTGTCACAAACCAAATATTCTAACCACTGCTTGTCTATCCACACTA
CTGATAATGGATGTTACATCTTCATCAGTATTGTCACCTTCTTGTAAGGCGCTCATGCAG
TGCCTAATGGATGGTGACGTCAAGAAATTGGCAGAAGTTGTGGCTGAGTCTATGTCTACC
ACAGATGATGAGGAGATTAAAGAACAAATTTGTGATACTGTGAAATACACTAAAACTATT
CTCTCAAACCAAGGCCCCTTCAAGGGTTTCAATGAAGTTTCAACAGCTTTTAGACACATT
GACTGGTGGATACATACTTTACTTAAAATCAAAGACATGGTTCTGAGTGTGTTCAAGCCC
AGTATAGAAAGTAAAGCCATTCAGTGGTTAGAAAGGAATAAGGAACATGTTTGTGCAATC
TTAGACTATGCCTCAGATATCATTGTGGAGTCAAAAGACCAAACAAAGATGAAGTCACAG
GAATTCTACCAGAAATATACTGATTGCCTGTCCAAGTTCAAACCAATTATGGCCATTTGC
TTTAGGAGTTGCCATAATAGCATTAGTAATACAGTTTACAGGCTTTTCCAGGAATTAGCA
AGAATACCAACAAGGATTAGTACTCAGAACGATTTGATTAGAGTTGAACCAATTGGAGTT
TGGATTCAAGGTGAGCCAGGTCAAGGTAAATCCTTCCTAACACACACACTATCTAGGCAA
TTACAAAAATCCTGTAAGTTAAATGGTGTTTATACCAATCCAACTGCTAGCGAATTTATG
GACGGTTATGACAATCAAGATATTCATCTCATTGATGATTTGGGGCAAACTAGAAAGGAG
AAAGACATAGAAATGTTGTGCAACTGCATTTCCTCAGTTCCATTCATTGTGCCAATGGCA
CACCTCGAAGAGAAAGGCAAATTTTATACTAGTAAATTAGTTATAGCAACCACTAACAAA
TCAGATTTCTCAAGCACTGTCCTACAAGATTCTGGTGCGTTGAGGAGAAGATTTCCATAT
ATCATGCACATTAGGGCTGCTAAAGCTTACAGTAAATCAGGTAAACTCAATGTTAGTCAG
GCCATGTCCACAATGGCCACAGGTGAATGCTGGGAAGTATCTAAAAATGGTAGGGATTGG
GAGACTCTAAAATTACAGGACTTAGTCCAGAAGATTACAGAGGATTACCAGGAGAGACAG
AAGAACTATAATTGTTGGAAACAACAACTTGAGAATCAGACCTTAGATGACCTGGATGAT
GCAGTCTCTTACATTAAGCACAATTTCCCAGATGCAATCCCTTATATTGATGAATATCTT
AATATTGAAATGTCTACTTTAATTGAACAAATGGAAGCCTTCATTGAACCAAGACCAAGT
GTTTTCAAATGTTTTGCAACCAAAGTTGCAAACCAGACAAAAAAAGCAGCTAAGGAAGTT
GTGGATTGGTTCAGTAGTAAGATAAAATCAATGTTGAGTTTTGTGGAGAGAAACAAAGTC
TGGTTAACAGTAGTTTCTGCTGCCACTAGTGCAATAAGTATATTGCTCTTGGTGACTAAG
ATTTTCAAGAAGGAAGATTCAAAGGATGAAAGGGCTTATAATCCAACACTCACTGTCACA
AAACCAAAAGGTGCATTCCCTGTAACTCAGAGAGAATTCAAAAATGAGGCCCCCTATGAT
GGACAATTAGAACATATCATCTCTCAGATGGCTTACATCACTGGTTCTACAACAGGGCAC
CTAACACATTGTGCAGGGTACCAACATGATGAAATAATATTACATGGACACTCAATCAAG
TACCTTGAACAAGAAGAGGAGCTAACCCTACACTATAAGAATAAGGTGTTCCCAATAGAG
AGCCCGTCTGTAACACAGGTCACATTGGGTGGAAAGCCCATGGATTTGGCAATTCTTAAG
TGTAAATTGCCATTCAGATTCAAGAAAAATTCCAAATATTATACCAATAAAATTGGCACA
GAAAGTATGCTAATTTGGATGACTGAACAGGGTATCATCACAAAAGAAGTTCAGAGAGTT
CACCATTCTGGTGGCATTAAAACCCGAGAGGGGACTGAGAGTACAAAGACAATTAGTTAT
ACTGTAAAATCCTGCAAAGGAATGTGTGGTGGTTTGCTCATCTCTAAAGTGGAAGGAAAC
TTCAAAATTCTTGGAATGCACATTGCTGGCAATGGTGAGATGGGAGTTGCTATCCCGTTC
AACTTCCTCAAAAATGACATGTCTGACCAAGGTATTGTTACAGAGGTGACACCTATACAG
CCTATGTACATCAATACTAAGACCCAAATCCATAAAAGTCCAGTTTATGGGGCAGTAGAG
GTTAAGATGGGTCCGGCTGTTTTAAGTAAATCAGACCCCAGACTTGAGGATCCAGTTGAG
TGCCTGATTAAGAAGTCTGCCTCAAAATATAGAGTCAACAAATTCCAAGTCAACAATGAG
CTGTGGCAAGGTGTTAAAGCTTGTGTTAAGTCCAAATTTAGAGAAATTTTTGGAGTCAAT
GGCATTGTGGACATGAAGACAGCTATATTAGGAACTTCTCATGTCAACTCTATGGACCTA
AGTACTTCAGCAGGCTATAGTTTTGTTAGATCAGGCTATAAGAAGAAAGATCTAATTTGT
CTTGAGCCCTTTTCTGTTTCACCAATGCTTGAGAAACTTGTGTACGATAAGTTTCATGCA
CTGCTTAAAGGCAATCAAATCACTACAATTTTTAATACCTGTTTAAAAGATGAGTTGAGA
AAACTGGACAAAGTTTCAGCTGGTAAAACAAGATGTATAGAGGCTTGTGAAGTGGACTAT
TGTATAGTCTATAGAATGATCATGATGGAAATCTATGACAAAATTTATCAGACACCATGT
TATTATTCAGGCCTTGCTGTTGGTATTAACCCATATAAAGATTGGCATTTCATGATCAAT
GCCTTGAATGACTACAATTATGAAATGGACTACTCCCAGTATGATGGCTCTCTTAGTTCA
ATGCTATTATGGGAGGCTGTGGAGGTCTTGGCTTATTGTCATGATTCACCTGATCTCGTC
ATGCTATTACATAAACCAGTGGTTGACTCGGACCATGTGGTTTTTAACGAGAGATGGTTG
ATTCATGGCGGTATGCCATCAGGGTCTCCATGCACCACTGTGTTAAATTCACTATGCAAT
CTTATGATGTGTTTATACACTACTAATTTAATCAGCCCAGGGATTGACTGCCTACCAATT
GTTTATGGTGACGATGTCATCTTGTCACTTGACAAGGAAATAGACCCAGAGAAACTGCAG
AGTGTCATGGCAGACTCATTTGGTGCTGAAGTGACTGGCTCTCGCAAGGATGAACCTCCA
TCATTAAAACCCAGACTGGAGGTGGAATTTCTAAAGCGCAAGCCTGGTTACTTTCCAGAG
TCCACATTTATAGTAGGAAAATTGGACACTGAAAACATGATACAACACCTGATGTGGATG
AAAAATTTCAGCACATTCAAGCAGCAACTTCAATCCTACTTAATGGAGTTATGCCTCCAT
GGAAAAGACACTTACTTACACTACATCAAAATTTTGGATCCGTACTTGAAAGAATGGAAT
ATTATAGTGGATGATTATGATGTTGTTATTGCTAAGTTGATGCCCATGGTGTTTGACTAA
>TW-02547-2011
ATGGAGACAATTAAGAATATTGCAGATATGGCGACTGGTGTGGTCAGTTCAGTTGATTCC
ACTATCAATGCAGTCAATGAGAGGGTGGAAAATGTAGGCAATGAACTTGGAGGTAATCTA
TTAACCAAAGTTGCAGATGATGCTTCTAATGTGCTTGGACCAAATTGCTATGCTACAACA
GCTGAACCAGAAAACAAAGATGTGGTACAAGCAACCACAACTGTCAACACGACCAACCTG
ACACAACATCCCTCAGCACCAACAATGCCCTTCACTCCTGATTTCTCCAATGTTGACACA
TTCCACTCAATGGCTTATGATGTCACCACTGGGGAAAAAAATCCTAGCAAATTGGTTAGG
TTGGAGACACATGAGTGGACACCAACCTGGGCTAGAGGCCATCAGATAACCCATGTGGAA
TTACCAAAAGTCTTTTGGGACAAAACCAGCAAGCCAGCCTATGGCCAGTCAAGATACTTT
GCAGCAGTACGATGTGGTTTTCACTTTCAAGTACAAGTGAATGTTAATCAAGGTACAGCT
GGTAGTGCACTGGTGGTGTATGAACCCAAACCTGTTGTGACATATGACTCAAAGTTGGAA
TTTGGAGCATTTACCAATCTACCACATGTGTTGATGAATTTGGCTGAGACCACACAGGCT
GATTTATGTATCCCCTATGTTGCTGACACAAACTATGTTAAGACAGATTCGTCAGACCTA
GGGCAACTAAAAGTCTATGTTTGGACACCCTTATCTATACCTTCAGGTTCTGCTACACAA
GTTGATGTAACCATATTGGGTAGCTTATTGCAATTGGACTTCCAAAACCCTAGGGTATTT
GGCCAGGACGTTGGTATTTATGACAATGCACCAACAAGGAAGCAAAATCTAAAAAAGATT
CTTACAATGAGCACTAAATACAAGTGGACTAGGGGAAAAGTTGACATTGCAGAAGGGCCA
GGTTCTATGAACATGGCGAACGTATTGAGTACCACTGCAGCACAATCAATTGCTTTGGTT
GGAGAAAGGGCATTCTATGACCCAAGAACAGCAGGGAGCAAGAGTAGGTTTGATGATTTA
GTAAAAATATCCCAACTTTTTTCTGTAATGAGTGACTCCACGACCCCTTCAGCCAACCAT
GGTATAGATGCAAAAGGCTATTTTACGTGGTCATCCACAACAGCACCACAGTCTGTAGTG
CATAGGAATATTGTTTATCTGAAATTGTTTCCCAATTTGAATGTTTTTGTCAACAGTTAC
TCATATTTCAGAGGTTCAATAGTGCTGAGGTTGAGCGTATATGCCAGCACTTTTAATAGA
GGTCGTCTACGGATGGGCTTCTTTCCGAACGCTACAGAGGATAGTACTTCAGAAATAGAT
AATGCTATATATACAATTTGTGATTTGGGCAGTGATAACAGCTTTGAAATTACTATTCCA
TACTCGTTCTCCACTTGGATGCGGAAAACGAATGGCCACCCAATTGGATTATTTCAGATT
GAAGTACTTAACAGGTTAACTTACAACAGTTCCAGCCCTAATGAAGTTTATTGTATTGTG
CAAGGTAAAATGGGGCAAGATGCTAGGTTCTTTTGTCCAACCGGCTCTGTAGTAACTTTC
CAAAATTCATGGGGTTCACAAATGGATTTGACTGATCCACTATGTCTAGAAGAATCCGCA
GAGGAATGTAAACAGACTATTTCACCAAATGAATTGGGCTTAACATCAGCCCAGGATGAT
GGACCATTGGGCGATAACAAGCCAAATTATTTCCTAAACTTTAAGTCCATGAATGTGGAT
ATCTTCACTGTTTCTCACACTAAGGTAGACAACTTATTTGGGAGAGCTTGGTTTTACCAG
GAACACACTTTCACCGATGAAGGGCAGTGGAGAGTTAGTTTAGAGTTCCCAAAGCAAGGC
CATGGTTCACTTTCATTGTTATTCGCTTACTTTACAGGTGAACTAAATATCCATGTACTG
TTTCTAGCTGGAAAAGGGTTTCTTAGAGTAGCTCACACCTATGACACATCAGCAGACAGA
GTTAACTTCCTGTCATCCAATGGCGTTATCACAATTCCGGCTGGAGAACAAATGACATTA
TCTGCACCCTACTACTCAAATAAACCCCTCAGGACAGTCAGAGACAACAATAGTCTTGGG
TATCTAATGTGTAAACCATTCCTCACTGGAACGACAACAGGGAAAATAGAAGTTTATCTT
AGTTTGAGATGCCCAAATTTCTTCTTTCCTCTTCCCGCACCCAAGGTTTCAACTGGCCGT
GCTTTGCGGGGTGACTTGGCAAATTTCTCAGATCAGAGTCCATATGATCAACAACCACAG
AGTCAAGTGATGAAATTAGCTTACTTAGATAGGGGGTTTTACAAGCACTATGGCATTATA
GTGGAGGATAGTGTATATCAGTTAGATTCAGATGACATTTTCAAAACAGCTCTAACAGGG
AAAGCCAGGTTCACTAAGACAAAATTAACTCCAGAATGGGTCATTGAGGAGGAATGCGAA
CTGGATTATTTCAGGGTGAAGTACCTTGAGTCATCTGTCAACTCAGAACATATCTTCTCA
GTGGACCACAATTGTGAAACTATTGCCAAGGATATCTTTGGCACCCACACTCTTAGTCAA
CACCAGGCTATTGGCTTGATAGGCACAATTCTCTTAACTGCTGGATTGATGTCAACCATT
AAAACACCGGTTAATGCCACAACCATTAAAGAATTCTTCGACCACGCTATGGAAGGTGAT
GAACAGGGGCTATCTTTACTTGTACAAAAGTGTACTACTTTCTTCTCCTCAGCAGCCACA
GAAATCTTAGACAATGATCTGGTTAAATTCATAGTGAAAATTCTTGTCAGAATTCTTTGC
TACATGGTGTTATATTGCCACAAACCAAATATTTTAACCACTGCTTGTCTATCCACACTA
TTAATAATGGATGTCACGTCTTCATCAGTGTTGTCACCTTCTTGTAAGGCACTTATGCAG
TGTCTAATGGACGGCGACGTTAAGAAATTGGCAGAAGTTGTGGCTGAATCCATGTCTAAT
ACAGATGATGACGAAATCAAAGAACAAATTTGTGACACAGTAAAGTATACTAAGAGTATT
CTGTCAAACCAGGGACCTTTTAAGGGTTTTAATGAGGTGTCAACAGCATTCAGGCACATT
GACTGGTGGATACACACTCTATTAAAAATAAAAGATATGGTTCTGAGTGTCTTCAAACCC
AGTATGGAGAGTAAAGCTATTCAGTGGTTAGAGAGAAATAAGGAGCACGTTTGTGCTATC
TTGGATTATGCATCTGACATTATTGTGGAGTCAAAAGACCAGACAAAAATGAAGTCACAG
GAATTTTACCAGAAATACACTGATTGTTTATCCAAGTTTAAACCAATTATGGCTATTTGT
TTTAGAAGTTGCCACAATAGCATTAGCAATACAGTCTATAGGCTATTTCAAGAGCTAGCT
AGAATACCAACTAGAATTAGCACTCAGAATGATTTGATTAGAGTGGAACCAATTGGTATT
TGGATCCAAGGTGAACCAGGACAAGGAAAGTCTTTCTTAACGCATACACTATCCAGACAG
CTGCAAAAATCTTGTAAATTGAATGGCGTGTACACCAACCCAACAGCTAGTGAGTTTATG
GATGGGTATGATAACCAGGACATTCACCTCATTGATGATTTGGGCCAAACTAGAAAGGAG
AAAGATATTGAAATGTTGTGTAATTGCATTTCCTCAGTTCCATTTATAGTTCCAATGGCA
CATCTTGAAGAGAAAGGCAAATTTTATACCAGCAAGCTGGTGATAGCAACAACCAACAAA
TCTGATTTTTCAAGTACAGTCCTACAAGATTCTGGTGCATTAAAGAGGAGATTCCCATAC
ATTATGCACATTAGGGCAGCCAAAGCATACAGTAAGGCTGGAAAACTCAATATTAGTCAA
GCTATGTCCACCATGGCCACTGGTGAGTGCTGGGAAGTGTCAAAGAATGGTAGAGATTGG
GAAACTTTGAAACTGAAGGACCTAGTCCAGAAGATTACAGAAGATTATCAGGAGAGGCAG
AAAAATTATGATTGCTGGAAACAGCAATTAGAGAACCAAACTCTAGATGATCTGGATGAT
GCTGTCTCTTACATTAAGCATAATTTTCCAGATGCAATTCCATATATAGATGAGTACCTC
AACATTGAGATGTCAACACTAATTGAGCAAATGGAAGCTTTCATTGAGCCCAGGCCTAGT
GTCTTCAAGTGTTTTGCTACTAAGATTGCTAACCAGACAAGGAAAGCAGCTAAAGAAGTT
GTGGAATGGTTCAGTAGTAAAATTAAGTCAATGCTGAGTTTTGTGGAAAGAAACAAAGCC
TGGCTAACAGTAGTTTCAGCTGTTACGAGTGCAATTAGTATACTGCTCCTGGTGACAAAG
ATTTTTAAGAAAGAAGATTCAAAAGATGAAAGGGCATACAACCCAATCCTTCCTGTGACA
AAGCCAAAGGGTGCATTCCCAGTGTCACAAAGGGAATTCAAGAATGAAGCTCCCTATGAT
GGCCAATTGGAACACATAATATCTCAAATGGCATATTTAACTGGCTCTACCACGGGACAT
CTCACACACTGTGCAGGTTACCAACATGATGAAATCATTCTACATGGACATTCAATTAAG
TATCTTGAACAAGAAGAAGATTTGACTCTGCATTATAAAAACAAGGTGTTCCCAATTGAA
AATCCATCTGTGACACAAGTCACGTTGGGTGGTAAACCTATGGATCTGGCTATACTTAAG
TGTAAACTGCCATTTAGGTTTAAGAAAAATTCTAAATATTATACTAATAAAATTGGGACA
GAAAGTATGTTAATATGGATGACTGAGCAGGGCATTATTACTAAAGAAGTCCAGAGGGTC
CACCATTCTGGAGGCATCAAAACACGAGAGGGAACTGAGAGTACAAAAACAATTAGTTAC
ACTGTGAAATCCTGTAAAGGCATGTGTGGGGGTCTGCTTATTTCTAAAGTGGAAGGTAAC
TTTAAAATTCTTGGAATGCACATAGCTGGAAATGGAGAAATGGGTGTTGCAATCCCTTTC
AATTTTCTTAAGAATGATATGTCTGACCAAGGCATTGTCACAGAAATAACACCCATACAG
CCCATATACATCAATACTAGAACTCAAATCCACAAGAGTCCAGTCTATGGAGCAGTGGAA
GTCAAAATGGGCCCAGCAGTCCTAAGCAAATCAGATCCTAGGCTTGAAGAACCTGTTGAG
TGCCTAATTAAGAAATCAGCCGCAAAGTATAGAATCAACAAATTTCAGGTAAACAATGAA
TTGTGGCAGGGTGTTAAAGCCTGTGTTAAATCCAAATTTAGGGAAATTTTTGGGGTTAAT
GGAATAGTAGACATGAAGATGGCTATACTAGGAACTTCCCATGTTAATTCTATGGACTTA
AGTACATCAGCTGGATATAGCTTTGTTAAATCAGGATATAAAAAGAAAGATTTAATTTGT
CTTGAACCCTTCTCAGTTTCACCAATGCTTGAGAAGTTAGTACAAGATAAGTTCCATGCA
TTGTTAAAGGGCAATCAGATCACTACAATTTTTAACACTTGTTTGAAGGATGAGTTGAGA
AAATTAGACAAAATTTCAACAGGCAAGACCAGGTGTATCGAAGCATGTGAGGTGGACTAT
TGCATAGTCTATAGAATGATCATGATGGAAATTTATGACAAAATTTATCAGACACCATGT
TATTATTCAGGCCTTGCAGTTGGAATTAACCCATACAAGGATTGGCACTTCATGATTAAT
GCCTTAAATGACTATAATTATGAAATGGATTATTCCCAATATGATGGCTCCCTTAGTTCA
ATGCTATTGTGGGAGGCAGTGGAAGTTTTGGCCTATTGTCATGATTCACCTGACCTTGTC
ATGCAGTTACATAAACCAGTGATTGATTCAGATCATGTGGTATTCAATGAGAGATGGTTG
ATCCATGGTGGTATGCCTTCAGGATCCCCATGCACTACCGTGTTGAATTCATTGTGCAAT
TTGATGATGTGCATCTACACCACCAATTTAATTAGTCCAGGAATTGACTGTTTACCAATT
GTCTATGGTGATGATGTCATCTTGTCACTTGATAAGGAAATAGATCCAGAGAAACTGCAA
AGTATCATGGCAGATTCATTTGGAGCTGAAGTGACTGGTTCTCGCAAGGATGAAGCCCCA
TCGCTAAAAACCAGAATGGAAGTGGAATTCCTGAAGCGTAAACCTGGTTACTTCCCAGAG
TCCACATTTATAGTAGGAAAATTGGACACTGAAAACATGATACAACATTTGATGTGGATG
AAAAATTTCAGCACATTCAAGCAGCAACTTCAATCCTACTTGATGGAGTTATGCCTCCAT
GGAAAAGACACTTACTTACATTACATCAAAATTTTGGATCCATACCTGCGAGAATGGAAT
ATTACAGTGGATGATTATGATGTTGTCATTGCTAAGTTGATGCCCATGGTGTTTGACTAA
