# Supplementary material for: A Next-Generation Sequencing Data Analysis Pipeline for Detecting Unknown Pathogens from Mixed Clinical Samples and Revealing Their Genetic Diversity
Source: PLoS One. 2016 Mar 17;11(3):e0151495. doi: 10.1371/journal.pone.0151495 (PMC4795770; doi:10.1371/journal.pone.0151495)
Supplement: S3 File — A genetic variant was defined as a nucleotide position having its primary nucleotide alphabet appearing in less than 75% of the mapped reads with read depth of at least 20. A total of 64 variants were identified using these 2 criteria. In total, 38 were found from TW-01662-2010, 9 from TW-50192-2012, 8 from TW-00032-2011 (HPeV-4), 4 from TW-02547-2011, 2 from TW-03067-2011 (HPeV-3), 1 each from TW-71157-2011, TW-01319-2010, and TW-02680-2008, and none from TW-01679-2012 and TW-71594-20110. For example, in TW-03067-201, Sanger sequencing base and NGS read consensus at position 420 in VP0 gene are “C” and “A,” respectively. This nonsynonymous substitution causes an amino acid change from Glu to Asp. Read depth at this position is 6219, including 4638 As, 1562 Cs, 15 Gs, 3 Ts, and 1 gap. In addition, 2 predicted genomes identified using iterative mapping are marked with asterisks. (XLSX) [file pone.0151495.s004.xlsx]

## Sheet: S4
S3 File. Sanger sequencing bases, NGS read consensuses, and depths and compositions of 64 genetic variants
Strain	Position	Gene	PCR (nt)	NGS cons (nt)	PCR (aa)	NGS cons (aa)	Depth	Nucleotide/Count
TW-50192-2012 (HPeV-1)	660	VP0	T	A	A	.	283	A/160 T/120 C/2 G/1
	1128	VP3	T	.	I	.	3932	T/2730 A/940 C/235 G/27
	1745	VP1	C	.	S	.	451	C/323 A/50 T/47 G/31
	1991	VP1	G	.	Y	.	4456	G/3224 A/1232
	2309	VP1	C	.	V	.	1926	C/1386 T/539 G/1
	2757	2A	A	.	N	.	4507	A/3044 T/1458 G/5
	4588	3C	A	.	E	.	969	A/650 G/167 C/77 T/75
	4894	3C	A	.	I	.	4239	A/2485 T/1404 C/318 G/32
	5475	3D	A	.	G	.	113	A/84 C/15 T/13 G/1
TW-71157-2011 (HPeV-1)	1760	VP1	A	.	G	.	24921	A/13811 G/11075 T/19 C/14 ./2
TW-03067-2011 (HPeV-3)	420	VP0	C	A	D	E	6219	A/4638 C/1562 G/15 T/3 ./1
	2002	VP1	G	.	E	.	10898	G/5567 A/5319 T/9 ./2 C/1
TW-00032-2011 (HPeV-4)	364	VP0	A	.	K	.	21511	A/13799 C/7497 G/178 T/36 ./1
	2315	2A	A	.	S	.	23228	A/13465 G/9534 T/137 C/70 ./22
	6546	3D	T	.	V	.	12389	T/8688 A/1698 G/1512 C/491
	6547	3D	G	.	V	.	16737	G/6984 T/6941 A/1661 C/1151
	6548	3D	A	T	V	.	31129	T/15535 A/8245 G/5362 C/1987
	6550	3D	T	.	I	.	3874	T/2872 A/492 G/396 C/114
	6551	3D	A	.	I	.	3171	A/1534 T/1146 G/366 C/125
	6552	3D	A	.	I	.	2169	A/680 G/642 T/579 C/268
TW-01319-2010 (HPeV-1)	2086	VP1	G	.	N	.	12283	G/7217 A/5017 ./25 T/15 C/9
TW-02680-2008 (HPeV-1)	4616	3C	T	C	H	P	2246	C/1551 T/683 A/7 ./4 G/1
TW-01662-2010 (HPeV-1)*	297	VP0	C	.	D	.	20	C/14 T/6
	321	VP0	C	.	D	.	20	C/12 T/8
	336	VP0	G	.	E	.	21	G/13 A/8
	339	VP0	A	.	K	.	21	A/14 G/7
	345	VP0	C	.	P	.	21	C/13 T/8
	348	VP0	T	.	S	.	22	T/14 C/8
	352	VP0	T	.	L	.	22	T/16 C/6
	360	VP0	G	.	R	.	23	G/16 A/7
	361	VP0	T	.	L	.	22	T/15 C/6 A/1
	375	VP0	A	.	E	.	22	A/13 G/9
	405	VP0	G	.	Q	.	26	G/18 A/8
	417	VP0	G	.	V	.	27	G/18 A/9
	432	VP0	A	.	V	.	26	A/13 C/13
	450	VP0	T	C	S	.	27	C/14 T/13
	459	VP0	C	.	A	.	26	C/15 T/11
	465	VP0	C	.	G	.	26	C/15 T/11
	474	VP0	A	.	R	.	26	A/14 G/12
	483	VP0	A	.	A	.	26	A/14 G/12
	486	VP0	A	.	A	.	27	A/15 C/12
	489	VP0	A	.	V	.	27	A/15 G/12
	498	VP0	T	.	G	.	28	T/15 G/13
	534	VP0	A	.	G	.	25	A/12 G/10 T/3
	537	VP0	A	.	T	.	25	A/15 G/10
	561	VP0	T	.	Y	.	26	T/14 C/12
	594	VP0	G	.	K	.	22	A/11 G/11
	651	VP0	T	.	T	.	27	T/15 C/12
	696	VP0	C	.	Y	.	26	C/17 T/9
	732	VP0	G	.	K	.	22	G/15 A/7
	738	VP0	C	.	Y	.	23	C/16 T/7
	741	VP0	G	.	V	.	23	G/16 T/7
	747	VP0	T	.	T	.	22	T/16 A/6
	756	VP0	C	.	S	.	22	C/16 T/6
	807	VP0	G	.	L	.	24	G/17 A/7
	875	VP0	T	.	M	.	25	T/18 C/7
	6462	3D	G	.	H	.	32	G/23 A/9
	6466	3D	T	.	K	.	32	T/23 C/9
	6485	3D	T	.	Y	.	30	T/22 C/8
	6507	3D	T	.	Y	.	24	T/17 C/7
TW-02547-2011 (HPeV-1)*	256	VP0	G	.	A	.	45	G/33 A/12
	6441	3D	T	.	Y	.	31	T/22 C/8 G/1
	6469	3D	C	.	D	.	27	C/19 A/8
	6470	3D	G	.	D	.	27	G/19 A/8
* Predicted solely from NGS analysis
